# Supplementary material for: Transcriptome Profiling of HCT-116 Colorectal Cancer Cells with RNA Sequencing Reveals Novel Targets for Polyphenol Nano Curcumin
Source: Molecules. 2022 May 27;27(11):3470. doi: 10.3390/molecules27113470 (PMC9182402; doi:10.3390/molecules27113470)
Supplement: Supplementary file 1 [file molecules-27-03470-s001.zip]

Archive with 2 entries (2 files):
- molecules-1730393-supplementary.pdf
- molecules-1730393-supplementary-DEGs.xlsx
