# Supplementary material for: Transcriptome Profiling of HCT-116 Colorectal Cancer Cells with RNA Sequencing Reveals Novel Targets for Polyphenol Nano Curcumin
Source: Molecules. 2022 May 27;27(11):3470. doi: 10.3390/molecules27113470 (PMC9182402; doi:10.3390/molecules27113470)
Supplement: Supplementary file 1 [file molecules-27-03470-s001.zip › molecules-1730393-supplementary-DEGs.xlsx]

## Sheet: Sheet2
ENSEMBL Access	baseMean	log2FoldChange	lfcSE	stat	pvalue	padj	Gene symbol
ENSG00000100292	14082.6	4.58156	0.393634	11.6391	2.60663e-31	9.29499e-27	HMOX1
ENSG00000175197	7029.26	4.08383	0.394679	10.3472	4.30755e-25	7.68015e-21	DDIT3
ENSG00000162772	5160.58	2.80727	0.27917	10.0558	8.66395e-24	1.02983e-19	ATF3
ENSG00000128965	2994.22	3.89616	0.400672	9.72406	2.38092e-22	2.12253e-18	CHAC1
ENSG00000051108	12540.3	2.26761	0.254122	8.92332	4.52515e-19	3.22725e-15	HERPUD1
ENSG00000134548	260.31	4.78174	0.578882	8.2603	1.45312e-16	8.63615e-13	SPX
ENSG00000128590	2736.22	2.66512	0.342986	7.77035	7.82706e-15	3.98721e-11	DNAJB9
ENSG00000140961	13215.9	4.5344	0.586017	7.73766	1.01264e-14	4.51372e-11	OSGIN1
ENSG00000248323	608.107	3.02517	0.396356	7.63246	2.30323e-14	9.12567e-11	LUCAT1
ENSG00000160949	2059.72	-2.89597	0.395525	-7.32183	2.44618e-13	8.72283e-10	TONSL
ENSG00000186529	547.211	2.67182	0.369558	7.22977	4.83812e-13	1.56839e-09	CYP4F3
ENSG00000125775	368.062	3.85422	0.535212	7.20128	5.96486e-13	1.77251e-09	SDCBP2
ENSG00000130766	6910.75	3.54461	0.494534	7.16758	7.63354e-13	2.09388e-09	SESN2
ENSG00000250033	277.581	3.18892	0.450901	7.07235	1.52336e-12	3.88012e-09	SLC7A11-AS1
ENSG00000140941	20010.5	2.99771	0.426804	7.02362	2.16194e-12	5.12669e-09	MAP1LC3B
ENSG00000141582	5588.02	1.89343	0.269914	7.01495	2.30032e-12	5.12669e-09	CBX4
ENSG00000171658	109.313	3.69693	0.531123	6.96059	3.38857e-12	7.10783e-09	NMRAL2P
ENSG00000167995	120.124	3.39519	0.495143	6.85698	7.03296e-12	1.39327e-08	BEST1
ENSG00000104738	5519.29	-2.8152	0.421581	-6.67772	2.42686e-11	4.55471e-08	MCM4
ENSG00000256663	221.653	-3.06376	0.459517	-6.66735	2.60455e-11	4.64378e-08	AC112777.1
ENSG00000178381	5371.92	4.79341	0.722529	6.63421	3.26245e-11	5.52411e-08	ZFAND2A
ENSG00000158079	1461.09	1.79262	0.270471	6.62776	3.40813e-11	5.52411e-08	PTPDC1
ENSG00000187741	1932.18	-2.67477	0.406894	-6.57362	4.91076e-11	7.4736e-08	FANCA
ENSG00000120889	20952.9	2.0907	0.318216	6.57004	5.03005e-11	7.4736e-08	TNFRSF10B
ENSG00000120738	32667	2.65423	0.405317	6.54852	5.81082e-11	8.28833e-08	EGR1
ENSG00000197299	995.882	-2.69881	0.413601	-6.52516	6.79293e-11	9.24762e-08	BLM
ENSG00000007968	629.905	-2.62378	0.402383	-6.52061	7.00204e-11	9.24762e-08	E2F2
ENSG00000113905	76.7257	4.01446	0.616768	6.50886	7.57236e-11	9.64367e-08	HRG
ENSG00000121152	1459.51	-3.16292	0.490122	-6.45332	1.09429e-10	1.31761e-07	NCAPH
ENSG00000208028	95.0405	2.96992	0.460381	6.451	1.11111e-10	1.31761e-07	MIR616
ENSG00000186185	1583.58	-3.07757	0.477409	-6.44639	1.14546e-10	1.31761e-07	KIF18B
ENSG00000034063	2198.43	-2.78382	0.432416	-6.43782	1.21199e-10	1.31978e-07	NA
ENSG00000271303	1495.64	3.36753	0.52318	6.43665	1.22137e-10	1.31978e-07	SRXN1
ENSG00000111665	933.776	-3.48616	0.542823	-6.42228	1.34245e-10	1.40795e-07	CDCA3
ENSG00000087074	16161.1	3.52843	0.552996	6.38058	1.76423e-10	1.79744e-07	PPP1R15A
ENSG00000075218	1050.13	-3.03196	0.475695	-6.37374	1.84469e-10	1.82721e-07	GTSE1
ENSG00000122224	56.5698	6.49783	1.02162	6.36029	2.01367e-10	1.91538e-07	LY9
ENSG00000117724	5816.33	-2.57047	0.404496	-6.35474	2.08782e-10	1.91538e-07	CENPF
ENSG00000133639	4392.85	1.88793	0.297114	6.35422	2.09484e-10	1.91538e-07	BTG1
ENSG00000152253	583.248	-3.43332	0.541141	-6.3446	2.23e-10	1.92038e-07	SPC25
ENSG00000161888	574.899	-3.60498	0.568358	-6.34279	2.25642e-10	1.92038e-07	SPC24
ENSG00000161011	36805.8	2.70035	0.425761	6.34242	2.26187e-10	1.92038e-07	SQSTM1
ENSG00000059728	2038.13	2.83595	0.452418	6.26844	3.64692e-10	3.02431e-07	MXD1
ENSG00000073111	3444.57	-2.42957	0.389178	-6.24283	4.29725e-10	3.48263e-07	MCM2
ENSG00000006652	4344.38	1.8821	0.30362	6.19888	5.68681e-10	4.50635e-07	IFRD1
ENSG00000166401	1383.4	2.79404	0.451019	6.19496	5.83008e-10	4.51946e-07	SERPINB8
ENSG00000151012	16316.8	2.70877	0.437857	6.18644	6.1539e-10	4.66898e-07	SLC7A11
ENSG00000234719	148.464	3.39678	0.550881	6.16609	6.99997e-10	5.20025e-07	NPIPB2
ENSG00000122966	1652.7	-2.72136	0.443459	-6.13666	8.42753e-10	6.13301e-07	CIT
ENSG00000076003	3358.48	-2.06468	0.336836	-6.12965	8.80736e-10	6.28123e-07	MCM6
ENSG00000228716	1655.52	-1.87555	0.307457	-6.10022	1.05924e-09	7.40619e-07	DHFR
ENSG00000170312	3674.24	-3.15805	0.523328	-6.03455	1.59406e-09	1.08107e-06	CDK1
ENSG00000148773	11781.9	-2.5263	0.418729	-6.03326	1.6068e-09	1.08107e-06	MKI67
ENSG00000255414	101.57	2.3938	0.397709	6.01898	1.75525e-09	1.13255e-06	NA
ENSG00000131747	4670.77	-2.71869	0.451766	-6.0179	1.76693e-09	1.13255e-06	TOP2A
ENSG00000129173	478.73	-2.97754	0.494868	-6.01684	1.77859e-09	1.13255e-06	E2F8
ENSG00000117632	7721.21	-2.09779	0.348936	-6.01196	1.83293e-09	1.14668e-06	STMN1
ENSG00000165244	758.795	-2.57517	0.4294	-5.99715	2.00815e-09	1.23463e-06	ZNF367
ENSG00000168496	2374.05	-2.37695	0.396854	-5.98949	2.105e-09	1.27224e-06	FEN1
ENSG00000166508	7725.93	-2.53524	0.424344	-5.97449	2.30816e-09	1.37178e-06	MCM7
ENSG00000130222	199.138	4.6393	0.778303	5.96078	2.51037e-09	1.46749e-06	GADD45G
ENSG00000169435	300.287	1.88536	0.317163	5.94446	2.7737e-09	1.57319e-06	RASSF6
ENSG00000171320	830.005	-2.60987	0.439067	-5.94412	2.77942e-09	1.57319e-06	ESCO2
ENSG00000163898	2159.6	2.69527	0.455596	5.91592	3.30032e-09	1.83884e-06	LIPH
ENSG00000176890	2110.84	-2.88103	0.487642	-5.90807	3.46131e-09	1.87754e-06	TYMS
ENSG00000128165	1212.3	2.11822	0.358569	5.90742	3.47507e-09	1.87754e-06	ADM2
ENSG00000198576	2445.43	2.22248	0.376995	5.89525	3.74114e-09	1.99112e-06	ARC
ENSG00000159556	350.942	1.6939	0.288027	5.88106	4.07639e-09	2.13765e-06	ISL2
ENSG00000136982	1215.73	-2.47652	0.421394	-5.87698	4.17828e-09	2.15396e-06	DSCC1
ENSG00000204389	876.055	4.3383	0.738433	5.875	4.22831e-09	2.15396e-06	HSPA1A
ENSG00000126787	2214.17	-2.9635	0.504728	-5.87148	4.31918e-09	2.16926e-06	DLGAP5
ENSG00000065328	1151.18	-2.54332	0.433416	-5.86807	4.40888e-09	2.18356e-06	MCM10
ENSG00000004777	482.496	-3.1564	0.538285	-5.8638	4.52384e-09	2.2098e-06	ARHGAP33
ENSG00000101412	856.576	-2.33977	0.400354	-5.84424	5.08881e-09	2.45219e-06	E2F1
ENSG00000100479	511.833	-2.80841	0.48151	-5.8325	5.46042e-09	2.59617e-06	POLE2
ENSG00000156970	2591.46	-2.98986	0.513692	-5.82034	5.87278e-09	2.71894e-06	BUB1B
ENSG00000099860	3153.38	2.27407	0.390826	5.81863	5.93304e-09	2.71894e-06	GADD45B
ENSG00000131711	4646.11	1.9993	0.34372	5.81665	6.00378e-09	2.71894e-06	MAP1B
ENSG00000115687	1034.42	-2.23503	0.384283	-5.8161	6.02362e-09	2.71894e-06	PASK
ENSG00000101255	12977.1	2.9812	0.513322	5.80766	6.33517e-09	2.82382e-06	TRIB3
ENSG00000178999	1556.03	-3.19196	0.550313	-5.80026	6.6213e-09	2.91493e-06	AURKB
ENSG00000135476	1695.19	-2.62781	0.454102	-5.78683	7.17262e-09	3.11913e-06	ESPL1
ENSG00000204388	41289	4.11199	0.712643	5.77005	7.92466e-09	3.40464e-06	HSPA1B
ENSG00000116717	6812.73	2.18424	0.378909	5.76453	8.18855e-09	3.47614e-06	GADD45A
ENSG00000089685	1551.62	-2.47217	0.429325	-5.75828	8.49754e-09	3.56487e-06	BIRC5
ENSG00000127564	1122.49	-2.94873	0.512884	-5.74931	8.9608e-09	3.7155e-06	PKMYT1
ENSG00000267056	1675.53	2.97868	0.518745	5.74208	9.35186e-09	3.83308e-06	LOC729654
ENSG00000197019	3370.04	2.37733	0.414749	5.73196	9.92754e-09	4.0228e-06	SERTAD1
ENSG00000165480	1058.8	-2.79768	0.488648	-5.72534	1.03225e-08	4.13586e-06	SKA3
ENSG00000255150	413.477	4.21259	0.741345	5.68236	1.32852e-08	5.26376e-06	EID3
ENSG00000144655	2734.32	2.44639	0.432012	5.66279	1.48933e-08	5.83603e-06	CSRNP1
ENSG00000168078	2597.46	-2.77296	0.490533	-5.65295	1.57713e-08	6.11292e-06	PBK
ENSG00000136155	50.9521	8.18119	1.44833	5.64871	1.61652e-08	6.19822e-06	SCEL
ENSG00000113070	2697.03	2.74351	0.485907	5.64617	1.64058e-08	6.22356e-06	HBEGF
ENSG00000171848	8292.14	-2.78856	0.494162	-5.64301	1.67098e-08	6.27216e-06	RRM2
ENSG00000196182	4019.31	2.32933	0.413153	5.63795	1.72087e-08	6.39215e-06	STK40
ENSG00000186871	646.82	-2.72249	0.484972	-5.61369	1.98057e-08	7.28093e-06	ERCC6L
ENSG00000119969	1877.97	-2.06704	0.369022	-5.60139	2.12638e-08	7.73722e-06	HELLS
ENSG00000198074	283.286	3.84417	0.687882	5.58842	2.29145e-08	8.25363e-06	AKR1B10
ENSG00000079616	2821.31	-2.49679	0.44733	-5.58154	2.38395e-08	8.50091e-06	KIF22
ENSG00000102384	432.677	-2.92768	0.524838	-5.57826	2.42935e-08	8.57704e-06	CENPI
ENSG00000101782	6249.13	2.30433	0.415381	5.5475	2.89781e-08	1.01046e-05	RIOK3
ENSG00000137310	583.648	-2.44821	0.44143	-5.54608	2.92146e-08	1.01046e-05	TCF19
ENSG00000144354	1419.15	-2.89232	0.521651	-5.54456	2.94702e-08	1.01046e-05	CDCA7
ENSG00000109084	1266.09	-1.85026	0.334068	-5.53858	3.0494e-08	1.0356e-05	TMEM97
ENSG00000113368	3563.93	-2.94181	0.532072	-5.52896	3.22133e-08	1.08367e-05	LMNB1
ENSG00000151503	2864.97	-2.11717	0.383536	-5.52013	3.3874e-08	1.12771e-05	NCAPD3
ENSG00000023909	6386.11	2.10172	0.380838	5.51868	3.41549e-08	1.12771e-05	GCLM
ENSG00000108448	1240.8	1.53987	0.279383	5.51167	3.55439e-08	1.16281e-05	TRIM16L
ENSG00000090020	3877.25	2.23083	0.404951	5.50888	3.61123e-08	1.17066e-05	SLC9A1
ENSG00000198554	1376	-2.51997	0.457781	-5.50474	3.69715e-08	1.17635e-05	WDHD1
ENSG00000071539	1264.03	-2.44357	0.443974	-5.50386	3.71561e-08	1.17635e-05	TRIP13
ENSG00000107984	10977.7	-3.0906	0.561662	-5.50259	3.74245e-08	1.17635e-05	DKK1
ENSG00000159885	324.889	3.08061	0.559935	5.50173	3.76075e-08	1.17635e-05	ZNF222
ENSG00000092853	865.604	-2.37145	0.431937	-5.49028	4.01302e-08	1.24435e-05	CLSPN
ENSG00000228727	53.0323	-4.7029	0.857417	-5.48497	4.13548e-08	1.25737e-05	SAPCD1
ENSG00000129195	820.011	-2.79921	0.510393	-5.48443	4.14811e-08	1.25737e-05	PIMREG
ENSG00000138376	617.968	-1.97523	0.360187	-5.48389	4.16078e-08	1.25737e-05	BARD1
ENSG00000171303	211.171	4.26869	0.780957	5.46597	4.60373e-08	1.37953e-05	KCNK3
ENSG00000177606	4766.09	1.63605	0.299716	5.45867	4.79705e-08	1.4155e-05	JUN
ENSG00000120217	870.549	2.57972	0.47261	5.45845	4.80315e-08	1.4155e-05	CD274
ENSG00000112118	5471.9	-1.94908	0.357364	-5.45405	4.9234e-08	1.43905e-05	MCM3
ENSG00000066279	2211.69	-2.33067	0.428034	-5.44506	5.17879e-08	1.50139e-05	ASPM
ENSG00000261592	63.3	4.25552	0.782723	5.43682	5.42406e-08	1.55981e-05	NA
ENSG00000261270	150.848	2.33229	0.429977	5.42422	5.82097e-08	1.65414e-05	NA
ENSG00000010379	103.414	4.7555	0.876834	5.42348	5.84484e-08	1.65414e-05	SLC6A13
ENSG00000164109	2923.88	-2.54522	0.46999	-5.41547	6.11263e-08	1.70549e-05	MAD2L1
ENSG00000112984	2023.48	-3.01432	0.556641	-5.4152	6.12194e-08	1.70549e-05	KIF20A
ENSG00000237649	2232.23	-2.61598	0.484186	-5.40283	6.55982e-08	1.81331e-05	KIFC1
ENSG00000162063	1536.05	-2.609	0.48411	-5.38926	7.07469e-08	1.94059e-05	CCNF
ENSG00000100439	2269.9	2.82527	0.524756	5.38397	7.28601e-08	1.97361e-05	ABHD4
ENSG00000198496	361.617	1.97279	0.366452	5.38348	7.30579e-08	1.97361e-05	NBR2
ENSG00000168393	968.087	-2.03737	0.378839	-5.37793	7.53477e-08	2.02017e-05	DTYMK
ENSG00000160298	230.208	-2.41567	0.449858	-5.36985	7.88043e-08	2.09708e-05	C21orf58
ENSG00000109674	462.575	-3.29746	0.615709	-5.35555	8.52944e-08	2.25297e-05	NEIL3
ENSG00000156510	455.084	2.6176	0.490575	5.33578	9.51329e-08	2.49437e-05	HKDC1
ENSG00000113369	3572.12	1.53952	0.289033	5.32643	1.00162e-07	2.60707e-05	ARRDC3
ENSG00000166851	3006.89	-2.89826	0.54522	-5.31576	1.0621e-07	2.74446e-05	PLK1
ENSG00000214826	444.838	-2.27298	0.428385	-5.30593	1.12097e-07	2.86632e-05	NA
ENSG00000164309	854.479	4.07437	0.768107	5.30443	1.13025e-07	2.86632e-05	CMYA5
ENSG00000145386	2508.29	-3.05648	0.576267	-5.30393	1.13338e-07	2.86632e-05	CCNA2
ENSG00000251192	570.161	2.00595	0.378601	5.29833	1.16869e-07	2.93481e-05	ZNF674
ENSG00000145536	150.856	2.36296	0.446275	5.29485	1.19115e-07	2.97029e-05	ADAMTS16
ENSG00000123485	1736.2	-2.75424	0.520921	-5.28724	1.24173e-07	3.07492e-05	HJURP
ENSG00000100749	1237.41	-2.30985	0.438114	-5.27226	1.34752e-07	3.30252e-05	VRK1
ENSG00000169679	3632.93	-2.67826	0.508052	-5.27163	1.35216e-07	3.30252e-05	BUB1
ENSG00000170222	495.972	1.53415	0.291245	5.26758	1.38237e-07	3.35332e-05	ADPRM
ENSG00000137807	2423.41	-2.2886	0.435426	-5.256	1.47224e-07	3.54721e-05	KIF23
ENSG00000178607	2425.27	1.47669	0.281467	5.2464	1.55099e-07	3.69315e-05	ERN1
ENSG00000122952	1708.21	-2.2868	0.435905	-5.2461	1.55353e-07	3.69315e-05	ZWINT
ENSG00000076248	2379.3	-1.57585	0.300494	-5.2442	1.56965e-07	3.69515e-05	UNG
ENSG00000100297	2792.23	-2.36419	0.450994	-5.24219	1.58683e-07	3.69515e-05	MCM5
ENSG00000013573	1728.63	-2.15739	0.411621	-5.24121	1.59527e-07	3.69515e-05	DDX11
ENSG00000175063	2965.19	-3.00784	0.573889	-5.24115	1.59582e-07	3.69515e-05	UBE2C
ENSG00000100726	1055.07	-1.96639	0.375565	-5.23581	1.6426e-07	3.77893e-05	TELO2
ENSG00000130816	6077.15	-1.73326	0.331504	-5.22846	1.70931e-07	3.90721e-05	DNMT1
ENSG00000167900	3977.72	-2.07636	0.398221	-5.21409	1.84717e-07	4.19544e-05	TK1
ENSG00000142945	2410.25	-2.74668	0.52707	-5.21122	1.87601e-07	4.23397e-05	KIF2C
ENSG00000172602	324.368	2.9678	0.570415	5.20288	1.96225e-07	4.40075e-05	RND1
ENSG00000150961	3145.28	1.32936	0.255741	5.19807	2.01373e-07	4.48797e-05	SEC24D
ENSG00000087086	184906	2.49934	0.482519	5.17978	2.22145e-07	4.92017e-05	FTL
ENSG00000137135	494.968	-2.77932	0.537198	-5.17374	2.29452e-07	5.05064e-05	ARHGEF39
ENSG00000220773	34.1929	3.33523	0.644917	5.17157	2.32141e-07	5.07849e-05	RPSAP44
ENSG00000196230	19732.7	-2.14972	0.416165	-5.16554	2.3975e-07	5.21296e-05	TUBB
ENSG00000111206	1639.43	-2.0766	0.40228	-5.16208	2.44226e-07	5.2781e-05	FOXM1
ENSG00000115008	99.6682	3.30061	0.640671	5.15181	2.5799e-07	5.51886e-05	IL1A
ENSG00000239705	25.9623	7.20235	1.39812	5.15146	2.58462e-07	5.51886e-05	NA
ENSG00000023171	1589.52	1.92372	0.373571	5.14956	2.611e-07	5.54201e-05	GRAMD1B
ENSG00000119333	2210.15	-2.16207	0.421176	-5.1334	2.84547e-07	6.00395e-05	DYNC2I2
ENSG00000186594	6051.92	6.12203	1.19603	5.11861	3.07796e-07	6.4563e-05	MIR22HG
ENSG00000086544	1977.91	2.59776	0.507931	5.11439	3.14752e-07	6.5636e-05	ITPKC
ENSG00000127586	1548.24	-2.21631	0.435227	-5.0923	3.5374e-07	7.33372e-05	CHTF18
ENSG00000101868	1212.2	-1.90336	0.374258	-5.0857	3.66265e-07	7.54951e-05	POLA1
ENSG00000173706	517.348	-1.43755	0.283032	-5.07911	3.792e-07	7.7712e-05	HEG1
ENSG00000230799	44.0063	5.48281	1.08126	5.07077	3.96208e-07	8.07337e-05	RPS2P16
ENSG00000170801	31.8081	4.81718	0.95044	5.06837	4.01237e-07	8.12938e-05	HTRA3
ENSG00000139988	47.1277	2.87226	0.567337	5.0627	4.1337e-07	8.25802e-05	RDH12
ENSG00000132002	37229.7	2.64065	0.521639	5.06221	4.14418e-07	8.25802e-05	DNAJB1
ENSG00000116830	1442.07	-2.20589	0.435787	-5.06184	4.15219e-07	8.25802e-05	TTF2
ENSG00000151725	539.278	-1.77778	0.351285	-5.0608	4.17511e-07	8.25802e-05	CENPU
ENSG00000185022	3901.98	2.42152	0.478558	5.06004	4.19165e-07	8.25802e-05	MAFF
ENSG00000160957	2662.39	-1.84243	0.364275	-5.05781	4.24103e-07	8.30939e-05	RECQL4
ENSG00000062822	1359.34	-2.0901	0.413452	-5.05523	4.29862e-07	8.3762e-05	POLD1
ENSG00000198056	817.945	-1.95603	0.387078	-5.05332	4.34205e-07	8.41484e-05	PRIM1
ENSG00000155304	4547.26	1.76971	0.350547	5.04842	4.45481e-07	8.5867e-05	HSPA13
ENSG00000112742	1735.88	-2.44911	0.485249	-5.04712	4.48531e-07	8.59246e-05	TTK
ENSG00000035499	830.49	-2.26722	0.44929	-5.04624	4.50599e-07	8.59246e-05	DEPDC1B
ENSG00000134057	5209.33	-2.51565	0.499158	-5.03979	4.66044e-07	8.83971e-05	CCNB1
ENSG00000152433	209.791	2.79945	0.555928	5.03564	4.76255e-07	8.98559e-05	ZNF547
ENSG00000044574	161238	1.97617	0.39286	5.03021	4.8995e-07	9.19532e-05	HSPA5
ENSG00000091129	56.8838	5.40288	1.0744	5.02872	4.9377e-07	9.2185e-05	NRCAM
ENSG00000137745	39.4939	4.79385	0.954363	5.02309	5.08465e-07	9.44341e-05	MMP13
ENSG00000105486	1504.96	-2.54048	0.50644	-5.01635	5.26617e-07	9.64757e-05	LIG1
ENSG00000177854	125.911	-2.56461	0.511269	-5.01617	5.27122e-07	9.64757e-05	TMEM187
ENSG00000158615	12131.4	1.49502	0.29805	5.016	5.27574e-07	9.64757e-05	PPP1R15B
ENSG00000212724	140.5	-4.3351	0.864644	-5.01374	5.33829e-07	9.71214e-05	KRTAP2-3
ENSG00000143228	1137.33	-2.34157	0.467566	-5.00801	5.49958e-07	9.9548e-05	NUF2
ENSG00000114346	4019.15	-2.10552	0.420536	-5.00676	5.53538e-07	9.96899e-05	ECT2
ENSG00000100867	1572.55	-2.98775	0.597898	-4.99709	5.8202e-07	0.000104293	DHRS2
ENSG00000162062	426.201	-2.37196	0.475665	-4.98661	6.14469e-07	0.000109557	TEDC2
ENSG00000070669	22644.6	2.34825	0.471238	4.98316	6.25529e-07	0.000110802	ASNS
ENSG00000172403	186.143	2.6345	0.528751	4.9825	6.27669e-07	0.000110802	SYNPO2
ENSG00000162733	335.599	2.62547	0.527415	4.978	6.42454e-07	0.000112854	DDR2
ENSG00000080986	982.28	-2.48488	0.500082	-4.96895	6.73156e-07	0.000117667	NDC80
ENSG00000149929	549.535	-2.29524	0.462109	-4.96689	6.80351e-07	0.000118345	HIRIP3
ENSG00000267149	57.7194	4.00355	0.807204	4.95978	7.05735e-07	0.000122164	NA
ENSG00000150991	90565.2	2.46679	0.497723	4.95614	7.19083e-07	0.000123873	UBC
ENSG00000174371	929.348	-2.33049	0.470923	-4.94877	7.46855e-07	0.000128039	EXO1
ENSG00000167996	36425.4	1.39188	0.282093	4.9341	8.05221e-07	0.000137385	FTH1
ENSG00000118513	139.838	-3.09626	0.628474	-4.92663	8.36588e-07	0.000141719	MYB
ENSG00000143067	1657.31	2.23112	0.452999	4.92523	8.42605e-07	0.000141719	ZNF697
ENSG00000013810	2749.25	-2.17491	0.44165	-4.92451	8.45714e-07	0.000141719	TACC3
ENSG00000107864	373.422	1.85062	0.375813	4.92432	8.46525e-07	0.000141719	CPEB3
ENSG00000197301	112.921	-2.97014	0.603573	-4.92093	8.61337e-07	0.000143216	HMGA2-AS1
ENSG00000121621	1078.68	-1.77404	0.360544	-4.92044	8.63495e-07	0.000143216	KIF18A
ENSG00000102265	9106.87	1.52622	0.310319	4.91823	8.7329e-07	0.00014417	TIMP1
ENSG00000143367	1540.93	1.75248	0.356519	4.91554	8.85398e-07	0.000144862	TUFT1
ENSG00000158402	526.694	-2.46543	0.501563	-4.91549	8.8561e-07	0.000144862	CDC25C
ENSG00000166278	33.4746	2.85797	0.581777	4.91249	8.99291e-07	0.000146428	C2
ENSG00000115902	744.34	1.63013	0.331956	4.91067	9.07674e-07	0.000147122	SLC1A4
ENSG00000146918	2575.39	-2.03062	0.413792	-4.90735	9.23147e-07	0.000148952	NCAPG2
ENSG00000176018	2926.73	1.2843	0.261886	4.90406	9.38767e-07	0.000150791	LYSMD3
ENSG00000152137	1921.64	2.9636	0.605426	4.89507	9.82692e-07	0.000157138	HSPB8
ENSG00000101057	2277.54	-2.29167	0.468939	-4.88693	1.02421e-06	0.000163046	MYBL2
ENSG00000011426	5557.79	-2.44937	0.502084	-4.87841	1.06944e-06	0.00016949	ANLN
ENSG00000100162	221.893	-2.77252	0.568874	-4.87369	1.09533e-06	0.000172824	CENPM
ENSG00000038427	3773.17	-2.67111	0.548771	-4.86743	1.13058e-06	0.000177601	VCAN
ENSG00000171223	7823.17	1.25389	0.257915	4.86163	1.16425e-06	0.000182087	JUNB
ENSG00000153714	401.833	2.16548	0.445541	4.86034	1.17186e-06	0.000182477	LURAP1L
ENSG00000173212	53.1039	4.84604	0.998146	4.85504	1.20361e-06	0.000186606	MAB21L3
ENSG00000111602	2484.02	-2.07162	0.427579	-4.84499	1.26619e-06	0.000194932	TIMELESS
ENSG00000139112	6603.48	2.40903	0.497253	4.84467	1.26824e-06	0.000194932	GABARAPL1
ENSG00000165813	4130.19	1.9326	0.399021	4.84335	1.27669e-06	0.000195388	CCDC186
ENSG00000119801	3407.8	2.0278	0.419285	4.83633	1.32257e-06	0.000201544	YPEL5
ENSG00000229808	38.7428	4.3347	0.897326	4.83069	1.36062e-06	0.000206461	NA
ENSG00000163808	635.721	-2.25149	0.466537	-4.82596	1.39331e-06	0.000210525	KIF15
ENSG00000148841	2231	1.64724	0.341465	4.82404	1.40678e-06	0.000211663	ITPRIP
ENSG00000131153	1056.27	-2.45629	0.509317	-4.82272	1.41617e-06	0.000212182	GINS2
ENSG00000140451	447.618	-3.4831	0.722478	-4.82105	1.42804e-06	0.000213065	PIF1
ENSG00000183856	1421.83	-2.44082	0.506597	-4.81807	1.44955e-06	0.000215373	IQGAP3
ENSG00000166750	4139.32	1.57804	0.327591	4.8171	1.45659e-06	0.000215521	SLFN5
ENSG00000166803	651.477	-2.05479	0.426948	-4.81275	1.48866e-06	0.000219355	PCLAF
ENSG00000161996	620.731	-2.3685	0.492447	-4.80966	1.51188e-06	0.00022186	WDR90
ENSG00000138078	4055.33	1.61472	0.335824	4.80825	1.52259e-06	0.000222517	PREPL
ENSG00000196550	371.336	-2.77062	0.57739	-4.79852	1.59843e-06	0.000232647	FAM72A
ENSG00000179918	4464.97	1.29215	0.269393	4.7965	1.61459e-06	0.000234043	SEPHS2
ENSG00000188610	221.445	-2.85272	0.595148	-4.7933	1.6406e-06	0.000236761	FAM72B
ENSG00000047346	1191.31	2.97541	0.620838	4.79257	1.64662e-06	0.000236761	FAM214A
ENSG00000160588	1286.57	2.23248	0.466491	4.78568	1.70408e-06	0.000242762	MPZL3
ENSG00000049541	1416.78	-1.93731	0.404879	-4.78493	1.71051e-06	0.000242762	RFC2
ENSG00000138180	2649.43	-2.16819	0.453204	-4.78414	1.71723e-06	0.000242762	CEP55
ENSG00000171471	90.7158	2.48753	0.520057	4.78319	1.72532e-06	0.000242762	NA
ENSG00000153930	430.972	3.10872	0.64995	4.78301	1.72686e-06	0.000242762	ANKFN1
ENSG00000146670	1965.46	-2.22168	0.46452	-4.78274	1.7292e-06	0.000242762	CDCA5
ENSG00000087586	2134.7	-2.23847	0.468129	-4.78174	1.73784e-06	0.000243019	AURKA
ENSG00000050628	16.1179	7.48283	1.56559	4.77957	1.75671e-06	0.000244697	PTGER3
ENSG00000104889	1159.83	-2.29766	0.481159	-4.77526	1.79476e-06	0.000249024	RNASEH2A
ENSG00000151790	18.4732	6.70448	1.40474	4.77274	1.81733e-06	0.000251179	TDO2
ENSG00000165304	2200.61	-1.98242	0.41553	-4.77083	1.83472e-06	0.000252603	MELK
ENSG00000087494	44.3378	2.77962	0.58315	4.76655	1.87405e-06	0.000257026	PTHLH
ENSG00000166086	33.4066	-2.83913	0.596395	-4.76047	1.93138e-06	0.000263874	JAM3
ENSG00000105974	10801.4	-2.14654	0.451157	-4.75784	1.95672e-06	0.000266316	CAV1
ENSG00000140525	2462.92	-1.95734	0.412026	-4.75053	2.02881e-06	0.000275077	FANCI
ENSG00000135842	2491.15	2.37997	0.501081	4.74968	2.03739e-06	0.000275194	NIBAN1
ENSG00000132950	1235.54	1.66266	0.350405	4.74497	2.08538e-06	0.000280613	ZMYM5
ENSG00000068489	1970.11	-2.28517	0.482165	-4.73939	2.14366e-06	0.000287371	PRR11
ENSG00000145604	1109.49	-1.42157	0.300192	-4.73553	2.1848e-06	0.00029179	SKP2
ENSG00000215784	277.652	-2.8689	0.607042	-4.72603	2.28957e-06	0.000304641	FAM72D
ENSG00000178385	398.975	2.07522	0.439311	4.7238	2.31476e-06	0.000306848	PLEKHM3
ENSG00000135451	1439.58	-2.32686	0.492763	-4.72207	2.33459e-06	0.00030833	TROAP
ENSG00000177494	262.511	-3.05275	0.647823	-4.71232	2.44912e-06	0.000322262	ZBED2
ENSG00000127325	50.1163	4.42334	0.939345	4.70897	2.48977e-06	0.000325143	BEST3
ENSG00000189403	13427.7	-1.97494	0.419423	-4.70872	2.49278e-06	0.000325143	HMGB1
ENSG00000099901	4080.64	-1.98321	0.421261	-4.70778	2.50425e-06	0.000325143	RANBP1
ENSG00000163376	854.339	3.21873	0.683742	4.70752	2.50749e-06	0.000325143	KBTBD8
ENSG00000111445	1819.45	-1.68171	0.357771	-4.70053	2.59485e-06	0.000335253	RFC5
ENSG00000246130	25.9605	4.31803	0.919083	4.6982	2.62467e-06	0.000337565	LOC286059
ENSG00000184588	2125.61	-1.98213	0.42194	-4.69765	2.63168e-06	0.000337565	PDE4B
ENSG00000260442	49.3939	-3.07983	0.655764	-4.69656	2.64585e-06	0.000338166	ATP2A1-AS1
ENSG00000051180	454.544	-2.31057	0.492354	-4.69291	2.6934e-06	0.000343014	RAD51
ENSG00000157456	1863.65	-2.30536	0.491428	-4.69114	2.71685e-06	0.000344769	CCNB2
ENSG00000112312	1056.89	-1.76224	0.375823	-4.68901	2.74529e-06	0.000347143	GMNN
ENSG00000172901	275.119	2.42611	0.517555	4.68764	2.7637e-06	0.000348235	LVRN
ENSG00000130600	77.902	-2.86066	0.610889	-4.68278	2.83017e-06	0.000354881	H19
ENSG00000109805	3111.15	-2.27014	0.484832	-4.68233	2.83634e-06	0.000354881	NCAPG
ENSG00000184178	304.713	-1.74184	0.372168	-4.68024	2.86533e-06	0.000357255	SCFD2
ENSG00000171903	7538.45	2.86073	0.612177	4.67305	2.96759e-06	0.000368715	CYP4F11
ENSG00000109255	711.444	-2.50969	0.53718	-4.67197	2.98319e-06	0.000369366	NMU
ENSG00000165197	103.431	2.01995	0.432687	4.66839	3.03566e-06	0.000374562	VEGFD
ENSG00000197785	1782.21	-1.8065	0.387415	-4.66297	3.11679e-06	0.000383246	ATAD3A
ENSG00000169607	1023.67	-2.27997	0.489094	-4.66161	3.13748e-06	0.000384465	CKAP2L
ENSG00000111181	47.0025	4.78244	1.02827	4.65094	3.3043e-06	0.00040352	SLC6A12
ENSG00000136535	79.9752	3.58182	0.771085	4.64517	3.39804e-06	0.000413552	TBR1
ENSG00000077152	1452.75	-2.36113	0.508449	-4.6438	3.42058e-06	0.000414879	UBE2T
ENSG00000147883	647.234	1.40068	0.301694	4.64271	3.43872e-06	0.000415666	CDKN2B
ENSG00000245954	352.832	3.63881	0.784848	4.63633	3.54654e-06	0.000426691	LINC02273
ENSG00000111788	439.746	-2.16931	0.467945	-4.63582	3.55519e-06	0.000426691	NA
ENSG00000080031	1432.17	1.51198	0.326203	4.6351	3.56769e-06	0.000426691	PTPRH
ENSG00000259781	422.866	-2.1605	0.466176	-4.63451	3.5778e-06	0.000426691	NA
ENSG00000151694	4044.43	1.56346	0.337538	4.63194	3.62258e-06	0.000430592	ADAM17
ENSG00000164463	913.256	1.65975	0.358835	4.62539	3.73887e-06	0.000442938	CREBRF
ENSG00000121931	1938.03	1.82466	0.394953	4.61995	3.83828e-06	0.000453209	LRIF1
ENSG00000244693	87.0844	2.61783	0.567024	4.61679	3.89721e-06	0.000458649	CTAGE8
ENSG00000095794	1403.67	2.43425	0.527378	4.61576	3.91658e-06	0.000459412	CREM
ENSG00000115163	557.156	-2.70633	0.586878	-4.61141	3.99948e-06	0.000467598	CENPA
ENSG00000250899	302.187	-1.71723	0.3729	-4.60507	4.12336e-06	0.000480506	NA
ENSG00000080839	589.772	-1.56195	0.339578	-4.5997	4.23108e-06	0.000491453	RBL1
ENSG00000175105	1182.15	1.67075	0.363588	4.59518	4.32368e-06	0.000500579	ZNF654
ENSG00000248049	487.042	1.77047	0.385838	4.58863	4.4617e-06	0.000514886	UBA6-AS1
ENSG00000168077	1047.43	-1.60368	0.349717	-4.58566	4.52546e-06	0.000520559	SCARA3
ENSG00000271522	31.479	4.14357	0.903937	4.58391	4.56355e-06	0.000523253	NA
ENSG00000198901	3439.11	-2.17867	0.475453	-4.58231	4.59865e-06	0.000525588	PRC1
ENSG00000170345	6659.56	1.79864	0.392765	4.57943	4.66243e-06	0.000530842	FOS
ENSG00000160446	611.981	-1.77396	0.387421	-4.57889	4.6744e-06	0.000530842	ZDHHC12
ENSG00000177225	1940.09	-1.4375	0.313993	-4.57811	4.69199e-06	0.000531148	GATD1
ENSG00000010292	7417.13	-1.8698	0.408563	-4.57653	4.72759e-06	0.000533484	NCAPD2
ENSG00000163918	1580.46	-1.96273	0.429644	-4.56828	4.91748e-06	0.000552536	RFC4
ENSG00000164972	59.9093	3.84988	0.842821	4.56786	4.9274e-06	0.000552536	C9orf24
ENSG00000175785	74.3253	-2.32354	0.509117	-4.56386	5.02223e-06	0.000560384	PRIMA1
ENSG00000095002	1951.84	-1.99386	0.436908	-4.56358	5.02883e-06	0.000560384	MSH2
ENSG00000091592	1317.58	1.69244	0.371242	4.55887	5.14304e-06	0.000571326	NLRP1
ENSG00000176619	9752.04	-1.64788	0.361647	-4.5566	5.19894e-06	0.000574835	LMNB2
ENSG00000226979	33.0626	4.62011	1.01402	4.55625	5.20744e-06	0.000574835	LTA
ENSG00000257052	20.5443	5.43161	1.1923	4.55557	5.22434e-06	0.000574835	NA
ENSG00000205274	11.0248	6.93408	1.52231	4.55498	5.23911e-06	0.000574835	TRBV20OR9-2
ENSG00000105011	1882.29	-2.13154	0.468095	-4.55365	5.27223e-06	0.000576694	ASF1B
ENSG00000178921	1193.49	-2.22739	0.489346	-4.55176	5.31993e-06	0.000580132	PFAS
ENSG00000124171	2160.45	1.27105	0.279347	4.55008	5.36263e-06	0.000583007	PARD6B
ENSG00000076382	2012.02	-2.11791	0.466121	-4.54368	5.52798e-06	0.000599156	SPAG5
ENSG00000166965	813.018	-2.10315	0.463558	-4.53698	5.70668e-06	0.000613788	RCCD1
ENSG00000197744	3003.99	-1.95243	0.43034	-4.53694	5.70775e-06	0.000613788	NA
ENSG00000143507	306.788	1.53172	0.337629	4.53668	5.71462e-06	0.000613788	DUSP10
ENSG00000117650	1570.46	-2.70797	0.597164	-4.53471	5.76819e-06	0.000617682	NEK2
ENSG00000118785	671.522	2.5734	0.568035	4.53035	5.88853e-06	0.00062868	SPP1
ENSG00000267259	28.9729	3.20523	0.708966	4.52099	6.15503e-06	0.000654977	NA
ENSG00000161800	3339.74	-1.86732	0.413086	-4.52042	6.17158e-06	0.000654977	RACGAP1
ENSG00000072571	1885.52	-2.18911	0.485124	-4.51249	6.4072e-06	0.000677966	HMMR
ENSG00000140830	1534.68	2.08231	0.461636	4.51073	6.46062e-06	0.000679696	TXNL4B
ENSG00000149503	2174.03	-1.73161	0.38389	-4.51069	6.46168e-06	0.000679696	INCENP
ENSG00000132646	5827.3	-1.76153	0.390613	-4.50964	6.49367e-06	0.000681052	PCNA
ENSG00000029993	3155.62	-1.85749	0.412105	-4.50732	6.56524e-06	0.000685907	HMGB3
ENSG00000235027	106.1	4.30949	0.9562	4.50689	6.57842e-06	0.000685907	NA
ENSG00000260565	496.652	2.01557	0.447287	4.50621	6.5997e-06	0.000686119	NA
ENSG00000261114	81.6801	2.17742	0.484082	4.49803	6.85869e-06	0.000710972	NA
ENSG00000164104	6448.74	-2.22999	0.495864	-4.49717	6.88625e-06	0.000711758	HMGB2
ENSG00000120885	38081.1	3.04058	0.676269	4.4961	6.92108e-06	0.000713292	CLU
ENSG00000179409	1754.67	-1.45703	0.325395	-4.47773	7.54418e-06	0.000775268	GEMIN4
ENSG00000136870	1404.6	2.10197	0.46978	4.47436	7.66392e-06	0.00078473	ZNF189
ENSG00000205336	2751.8	1.14119	0.255077	4.47391	7.68027e-06	0.00078473	ADGRG1
ENSG00000120802	5976.1	-1.76846	0.396131	-4.46434	8.03166e-06	0.000817929	TMPO
ENSG00000120686	4121.54	1.3244	0.296697	4.46382	8.05107e-06	0.000817929	UFM1
ENSG00000132780	5425.42	-1.43349	0.32144	-4.45958	8.21186e-06	0.000831894	NASP
ENSG00000101447	1598.43	-1.77545	0.399918	-4.43952	9.01581e-06	0.000908425	FAM83D
ENSG00000256128	45.3705	2.43993	0.5496	4.43947	9.01827e-06	0.000908425	NA
ENSG00000230825	29.9618	4.02483	0.906937	4.43782	9.08729e-06	0.000912799	LOC101927354
ENSG00000196632	36.3117	3.7541	0.846134	4.43676	9.13215e-06	0.000914729	WNK3
ENSG00000132823	3130.19	2.09365	0.472213	4.4337	9.26275e-06	0.000925211	OSER1
ENSG00000134222	738.16	-2.3717	0.535063	-4.43255	9.31252e-06	0.00092646	PSRC1
ENSG00000265415	163.93	-2.26415	0.510839	-4.43221	9.32722e-06	0.00092646	NA
ENSG00000138271	61.3715	2.0941	0.472748	4.42963	9.43967e-06	0.000935026	GPR87
ENSG00000057657	193.629	1.86108	0.420251	4.42849	9.48962e-06	0.000936392	PRDM1
ENSG00000184207	832.936	-1.79949	0.406378	-4.42812	9.50599e-06	0.000936392	PGP
ENSG00000221963	166.625	2.0203	0.456529	4.42534	9.629e-06	0.000943055	APOL6
ENSG00000138378	323.619	1.59508	0.360474	4.42496	9.6462e-06	0.000943055	STAT4
ENSG00000113742	2859.91	2.00465	0.453049	4.4248	9.65297e-06	0.000943055	CPEB4
ENSG00000102359	234.753	2.25814	0.510993	4.41913	9.9101e-06	0.000963277	SRPX2
ENSG00000084764	1533.38	1.62369	0.367431	4.41904	9.91398e-06	0.000963277	MAPRE3
ENSG00000102580	6957.12	1.21622	0.275574	4.41341	1.01756e-05	0.000986015	DNAJC3
ENSG00000179562	2967.8	1.63124	0.36985	4.41053	1.03117e-05	0.000996491	GCC1
ENSG00000167670	1542.6	-1.89626	0.430126	-4.40862	1.04032e-05	0.00100262	CHAF1A
ENSG00000006047	99.0464	-2.85963	0.649345	-4.40386	1.06341e-05	0.00102211	YBX2
ENSG00000085999	643.786	-2.09325	0.476275	-4.39504	1.10752e-05	0.00106164	RAD54L
ENSG00000117399	6377.46	-2.41751	0.550244	-4.39353	1.11525e-05	0.00106618	CDC20
ENSG00000100219	5070.67	1.21058	0.275922	4.38739	1.14719e-05	0.00109379	XBP1
ENSG00000136492	846.877	-1.80771	0.412305	-4.3844	1.16305e-05	0.00110371	BRIP1
ENSG00000176974	1484.78	-1.71161	0.390398	-4.38426	1.16378e-05	0.00110371	SHMT1
ENSG00000196110	547.429	1.71796	0.392574	4.37614	1.20797e-05	0.00114257	ZNF699
ENSG00000227398	359.252	2.44035	0.559066	4.36505	1.27093e-05	0.0011986	NA
ENSG00000102879	113.596	-2.05714	0.47133	-4.36454	1.27392e-05	0.0011986	CORO1A
ENSG00000115884	2024.28	-2.46721	0.565497	-4.36291	1.28341e-05	0.00120389	SDC1
ENSG00000109220	627.731	1.88894	0.433025	4.36219	1.28764e-05	0.00120389	CHIC2
ENSG00000078900	604.823	-1.41587	0.324619	-4.36162	1.291e-05	0.00120389	TP73
ENSG00000253729	15917.7	-1.4389	0.329927	-4.36128	1.29306e-05	0.00120389	PRKDC
ENSG00000135828	978.844	2.16733	0.497765	4.35413	1.33596e-05	0.0012406	RNASEL
ENSG00000138160	2042.98	-1.94064	0.446155	-4.34969	1.3633e-05	0.0012627	KIF11
ENSG00000204054	2888.86	1.75957	0.40473	4.3475	1.37696e-05	0.00127204	NA
ENSG00000105676	843.68	-1.52498	0.351026	-4.34434	1.39698e-05	0.0012872	ARMC6
ENSG00000071537	7724.24	1.19038	0.274055	4.34357	1.40186e-05	0.00128837	SEL1L
ENSG00000132837	131.574	1.64955	0.379881	4.34228	1.4101e-05	0.00129262	DMGDH
ENSG00000109685	6312.71	-1.59023	0.366334	-4.34093	1.41884e-05	0.00129729	NSD2
ENSG00000167470	8552.21	1.38564	0.319353	4.3389	1.43195e-05	0.00130471	MIDN
ENSG00000189057	316.15	-1.94413	0.448105	-4.33855	1.43427e-05	0.00130471	FAM111B
ENSG00000236039	10.6618	6.88597	1.58778	4.33685	1.44541e-05	0.0013115	LINC02889
ENSG00000087589	53.1271	2.90341	0.669624	4.33588	1.45181e-05	0.00131396	CASS4
ENSG00000156504	3733.35	-1.47309	0.340554	-4.32556	1.52147e-05	0.00137352	FAM122B
ENSG00000232450	94.9993	3.16051	0.731631	4.31982	1.56158e-05	0.00140443	RPS2P14
ENSG00000171503	1474.35	1.54345	0.35732	4.31953	1.56359e-05	0.00140443	ETFDH
ENSG00000128973	642.991	-1.3679	0.316782	-4.31811	1.57373e-05	0.00140999	CLN6
ENSG00000148926	5269.43	1.68502	0.390481	4.31524	1.59428e-05	0.00142482	ADM
ENSG00000171877	2818.81	-1.38344	0.320801	-4.31244	1.61459e-05	0.00143937	FRMD5
ENSG00000065057	385.991	-1.91888	0.445106	-4.31107	1.62469e-05	0.00144475	NTHL1
ENSG00000135924	4136.82	2.11695	0.491428	4.30776	1.64915e-05	0.00146286	DNAJB2
ENSG00000189410	495.379	-1.4912	0.346533	-4.30319	1.68354e-05	0.00148966	SH2D5
ENSG00000249328	35.0009	3.37544	0.784594	4.30215	1.69146e-05	0.00149297	LOC101927040
ENSG00000097046	1119.09	-2.07742	0.483293	-4.29847	1.71984e-05	0.00151426	CDC7
ENSG00000120709	5991.75	2.21235	0.51498	4.29599	1.73913e-05	0.00152748	FAM53C
ENSG00000117877	337.587	-1.92083	0.447263	-4.29464	1.7498e-05	0.00153308	POLR1G
ENSG00000131018	1289.92	2.10569	0.490813	4.29021	1.785e-05	0.00156008	SYNE1
ENSG00000251003	2010.49	2.11514	0.493278	4.28793	1.80347e-05	0.00157237	NA
ENSG00000101003	1147.38	-2.0399	0.476964	-4.27684	1.89563e-05	0.00164696	GINS1
ENSG00000184661	1228.42	-1.83123	0.428203	-4.27653	1.89826e-05	0.00164696	CDCA2
ENSG00000196189	49.5262	3.27963	0.767325	4.27411	1.91902e-05	0.00166093	SEMA4A
ENSG00000113811	3659.59	2.27973	0.533699	4.27156	1.94109e-05	0.00167596	SELENOK
ENSG00000170727	553.28	-2.18909	0.512652	-4.27014	1.95354e-05	0.00168264	NA
ENSG00000117984	5007.02	2.13166	0.49942	4.26827	1.96997e-05	0.0016927	CTSD
ENSG00000132967	295.426	-2.0102	0.471129	-4.26676	1.9833e-05	0.00170006	HMGB1P5
ENSG00000197275	220.389	-1.95399	0.458217	-4.26434	2.00498e-05	0.00171452	RAD54B
ENSG00000186193	1525.03	-1.87372	0.439559	-4.26274	2.01938e-05	0.0017227	SAPCD2
ENSG00000023287	5932.27	1.56829	0.368132	4.26012	2.04319e-05	0.00173886	RB1CC1
ENSG00000116649	1768.97	-1.81973	0.427816	-4.25355	2.10412e-05	0.00178519	SRM
ENSG00000198826	3162.15	-2.04531	0.480892	-4.25317	2.10765e-05	0.00178519	ARHGAP11A
ENSG00000267374	94.2658	-2.15629	0.507798	-4.24635	2.17284e-05	0.00183208	MIR924HG
ENSG00000234776	16.9772	4.73412	1.11495	4.24604	2.1758e-05	0.00183208	C11orf94
ENSG00000144747	2501.88	1.23303	0.290414	4.24577	2.17841e-05	0.00183208	TMF1
ENSG00000161980	376.786	-1.56259	0.368108	-4.24493	2.1866e-05	0.00183463	POLR3K
ENSG00000091513	53.8619	1.94482	0.45842	4.24245	2.2109e-05	0.00184549	TF
ENSG00000164362	145.433	-3.46909	0.817723	-4.24238	2.21166e-05	0.00184549	TERT
ENSG00000232811	91.8295	2.29239	0.540398	4.24203	2.21507e-05	0.00184549	NA
ENSG00000140534	960.019	-2.05558	0.484807	-4.24	2.23524e-05	0.00185796	TICRR
ENSG00000102967	503.866	-2.06267	0.486846	-4.2368	2.26724e-05	0.00188017	DHODH
ENSG00000137804	3781.76	-1.86876	0.441229	-4.23536	2.28186e-05	0.00188791	NUSAP1
ENSG00000120053	15344.1	1.95565	0.462283	4.23042	2.33251e-05	0.00192535	GOT1
ENSG00000186281	523.672	-2.15286	0.509027	-4.22936	2.34358e-05	0.00193002	GPAT2
ENSG00000231131	635.639	-2.24918	0.532162	-4.22649	2.37361e-05	0.00195024	LNCAROD
ENSG00000229512	42.4787	4.50572	1.0664	4.22518	2.38746e-05	0.00195385	NA
ENSG00000176274	143.822	2.56628	0.607398	4.22504	2.38895e-05	0.00195385	NA
ENSG00000156639	4286.38	1.7241	0.408224	4.2234	2.40642e-05	0.00196363	ZFAND3
ENSG00000088970	894.353	1.42299	0.33704	4.22204	2.42106e-05	0.00197106	KIZ
ENSG00000138111	883.309	-1.83148	0.434009	-4.2199	2.44407e-05	0.0019807	MFSD13A
ENSG00000165891	953.087	-1.9869	0.470888	-4.21947	2.4488e-05	0.0019807	E2F7
ENSG00000117226	124.883	2.21291	0.52446	4.2194	2.44956e-05	0.0019807	GBP3
ENSG00000130713	1810.59	-1.41127	0.334718	-4.21629	2.4835e-05	0.00200107	EXOSC2
ENSG00000233822	130.005	2.14309	0.508314	4.21607	2.48598e-05	0.00200107	H2BC15
ENSG00000163535	1396.8	-1.86909	0.443525	-4.21418	2.50686e-05	0.00201333	SGO2
ENSG00000182831	5543.54	1.65118	0.392161	4.21046	2.54846e-05	0.00204215	C16orf72
ENSG00000173638	775.364	-2.18026	0.517976	-4.20919	2.56292e-05	0.00204913	SLC19A1
ENSG00000104549	2866.18	-1.37653	0.327646	-4.20127	2.6542e-05	0.00211338	SQLE
ENSG00000101605	135.12	1.54913	0.368736	4.20119	2.65513e-05	0.00211338	MYOM1
ENSG00000185955	74.9766	3.22585	0.768151	4.1995	2.67501e-05	0.00212446	C7orf61
ENSG00000100350	762.139	-1.68471	0.401384	-4.19725	2.7018e-05	0.00214097	FOXRED2
ENSG00000225434	54.0256	2.4187	0.576745	4.19371	2.74429e-05	0.00216981	LINC01504
ENSG00000173575	9410.82	1.30201	0.310688	4.19073	2.78057e-05	0.00219363	CHD2
ENSG00000198010	14.5592	6.35623	1.51723	4.18936	2.79737e-05	0.00220202	DLGAP2
ENSG00000183696	5256.61	2.53103	0.604264	4.18861	2.80666e-05	0.00220447	UPP1
ENSG00000121211	515.385	-2.22992	0.532509	-4.18758	2.81947e-05	0.00220966	MND1
ENSG00000166987	2291.74	1.15089	0.275068	4.18404	2.86378e-05	0.00223653	MBD6
ENSG00000179674	85.0249	2.29542	0.54864	4.18384	2.8663e-05	0.00223653	ARL14
ENSG00000102900	2924.56	-1.45958	0.349244	-4.17925	2.92476e-05	0.00226878	NUP93
ENSG00000154146	351.021	-1.29141	0.309006	-4.17925	2.92476e-05	0.00226878	NRGN
ENSG00000024526	2276.98	-1.68343	0.402823	-4.17909	2.92672e-05	0.00226878	DEPDC1
ENSG00000005238	1890.48	1.87818	0.449537	4.17804	2.94026e-05	0.00227434	FAM214B
ENSG00000159917	449.976	2.60446	0.624128	4.17296	3.0067e-05	0.00231825	ZNF235
ENSG00000175984	709.544	1.53347	0.367499	4.17271	3.01004e-05	0.00231825	DENND2C
ENSG00000229261	90.4223	3.39106	0.813423	4.16887	3.0611e-05	0.0023525	LOC101928994
ENSG00000261824	720.889	1.28209	0.307629	4.16764	3.07765e-05	0.00235409	LINC00662
ENSG00000151025	248.819	1.5553	0.37319	4.16757	3.07857e-05	0.00235409	GPR158
ENSG00000162944	28.0843	2.45851	0.590018	4.16684	3.08845e-05	0.00235409	RFTN2
ENSG00000031081	796.563	2.27018	0.54483	4.16676	3.08958e-05	0.00235409	ARHGAP31
ENSG00000130052	301.817	-2.11349	0.507399	-4.16534	3.10884e-05	0.00236371	STARD8
ENSG00000111664	169.139	-2.03979	0.48989	-4.16377	3.13032e-05	0.00237498	GNB3
ENSG00000186832	56.5431	2.65106	0.636979	4.16192	3.15585e-05	0.00238737	KRT16
ENSG00000170949	1941.52	1.44353	0.346867	4.16162	3.16004e-05	0.00238737	ZNF160
ENSG00000149636	864.454	-1.70826	0.410842	-4.15795	3.21111e-05	0.00241814	DSN1
ENSG00000148346	35.0832	2.96173	0.712344	4.15772	3.21433e-05	0.00241814	LCN2
ENSG00000174038	50.5924	4.27728	1.02907	4.15646	3.2321e-05	0.00242639	C9orf131
ENSG00000134690	1736.27	-2.21815	0.533948	-4.15424	3.26376e-05	0.00244501	CDCA8
ENSG00000163512	1376.42	1.725	0.415947	4.14717	3.36614e-05	0.00251494	AZI2
ENSG00000198380	6904.49	1.2008	0.289571	4.14682	3.37121e-05	0.00251494	GFPT1
ENSG00000129673	26.2695	-3.12171	0.753011	-4.14563	3.38878e-05	0.00252277	AANAT
ENSG00000140986	64.8303	3.39741	0.819879	4.1438	3.41598e-05	0.00253771	RPL3L
ENSG00000164220	63.1881	3.27535	0.79077	4.14197	3.44331e-05	0.0025527	F2RL2
ENSG00000068323	2792.44	1.48147	0.357884	4.13953	3.48016e-05	0.00257467	TFE3
ENSG00000181652	309.784	1.89192	0.457406	4.1362	3.53104e-05	0.00260231	ATG9B
ENSG00000109083	662.137	1.3872	0.335418	4.13573	3.53826e-05	0.00260231	IFT20
ENSG00000120549	2248.12	1.94671	0.470715	4.13566	3.53942e-05	0.00260231	KIAA1217
ENSG00000100714	2457.9	-2.26507	0.547808	-4.13478	3.55294e-05	0.00260688	MTHFD1
ENSG00000247199	24.2476	3.82169	0.924563	4.13351	3.5727e-05	0.00261599	LOC102546294
ENSG00000065833	9157.21	1.934	0.468508	4.128	3.65934e-05	0.00267394	ME1
ENSG00000164509	200.5	2.41129	0.58433	4.12659	3.68181e-05	0.00268278	IL31RA
ENSG00000135241	2131.31	1.52572	0.369755	4.1263	3.68648e-05	0.00268278	PNPLA8
ENSG00000128951	1193.81	-2.0484	0.496539	-4.12535	3.70164e-05	0.00268833	DUT
ENSG00000158793	2128.26	1.32807	0.321969	4.12483	3.71013e-05	0.00268901	NIT1
ENSG00000226430	11.0017	5.94911	1.44311	4.12242	3.7492e-05	0.00271182	USP17L7
ENSG00000260916	236.438	1.23603	0.300037	4.11961	3.7952e-05	0.00273742	CCPG1
ENSG00000197587	163.17	-2.19263	0.532279	-4.11932	3.79995e-05	0.00273742	DMBX1
ENSG00000171793	2437.73	-1.54092	0.37432	-4.11658	3.84528e-05	0.00276281	CTPS1
ENSG00000082516	1866.5	-1.48957	0.361873	-4.11626	3.85068e-05	0.00276281	GEMIN5
ENSG00000157514	1083.77	1.34489	0.326969	4.11318	3.90238e-05	0.00279428	TSC22D3
ENSG00000171786	85.943	2.57476	0.626254	4.11137	3.93318e-05	0.0028072	NHLH1
ENSG00000103995	956.298	-1.41032	0.343043	-4.11119	3.93617e-05	0.0028072	CEP152
ENSG00000168564	891.536	1.81416	0.44179	4.10638	4.01909e-05	0.00286061	CDKN2AIP
ENSG00000196998	834.537	1.6884	0.411429	4.10374	4.06524e-05	0.00287627	WDR45
ENSG00000132361	4650.23	-1.43589	0.349943	-4.1032	4.07472e-05	0.00287627	CLUH
ENSG00000137960	49.3707	4.54307	1.10728	4.1029	4.08001e-05	0.00287627	GIPC2
ENSG00000173530	6572.65	1.50179	0.366034	4.10287	4.08065e-05	0.00287627	TNFRSF10D
ENSG00000164611	2421.42	-1.90851	0.46517	-4.10282	4.08142e-05	0.00287627	PTTG1
ENSG00000184445	2348.98	-1.77601	0.433254	-4.09923	4.14521e-05	0.00291546	KNTC1
ENSG00000260655	37.0541	-3.35681	0.819953	-4.09391	4.24155e-05	0.00297735	NA
ENSG00000151929	15078.9	2.43079	0.594105	4.09152	4.28553e-05	0.0029945	BAG3
ENSG00000158683	74.4443	3.06722	0.749682	4.09136	4.28851e-05	0.0029945	PKD1L1
ENSG00000141556	3433.56	-1.90738	0.466214	-4.09122	4.29117e-05	0.0029945	TBCD
ENSG00000159348	1905.05	2.28414	0.558372	4.09072	4.30035e-05	0.00299504	CYB5R1
ENSG00000187800	1255.47	1.21194	0.296334	4.08977	4.31803e-05	0.00300149	PEAR1
ENSG00000183763	394.907	-1.87235	0.457968	-4.08838	4.344e-05	0.00301367	TRAIP
ENSG00000177595	871.522	-1.97153	0.482412	-4.08682	4.3733e-05	0.00302811	PIDD1
ENSG00000165861	1229.5	1.80619	0.44208	4.08566	4.39511e-05	0.00303731	ZFYVE1
ENSG00000106628	4251.54	-1.49525	0.366112	-4.08414	4.42398e-05	0.00304737	POLD2
ENSG00000154920	524.045	-2.18601	0.535321	-4.08356	4.43515e-05	0.00304737	EME1
ENSG00000185015	882.012	1.44539	0.353957	4.0835	4.43617e-05	0.00304737	CA13
ENSG00000112039	598.121	-1.71955	0.421139	-4.0831	4.44385e-05	0.00304737	FANCE
ENSG00000187456	95.0974	-2.34057	0.573325	-4.08245	4.45636e-05	0.00305008	NA
ENSG00000185924	369.003	-1.90535	0.467114	-4.07898	4.52329e-05	0.00308996	RTN4RL1
ENSG00000164695	1050.97	1.33889	0.328525	4.07546	4.59241e-05	0.00313118	CHMP4C
ENSG00000074047	442.858	-1.77293	0.435178	-4.07403	4.62061e-05	0.00314439	GLI2
ENSG00000163393	631.846	1.65909	0.40732	4.07319	4.63729e-05	0.00314973	SLC22A15
ENSG00000104886	1104.73	-1.54876	0.380517	-4.07016	4.69817e-05	0.00318037	PLEKHJ1
ENSG00000171124	68.6755	2.41248	0.592738	4.07005	4.70023e-05	0.00318037	FUT3
ENSG00000243477	243.111	-2.19744	0.540277	-4.06726	4.75702e-05	0.00320493	NAA80
ENSG00000131620	1965.83	-1.22941	0.302276	-4.06717	4.75879e-05	0.00320493	ANO1
ENSG00000164053	408.062	-1.47247	0.36206	-4.06694	4.76349e-05	0.00320493	ATRIP
ENSG00000183508	607.97	1.8954	0.46618	4.06582	4.78633e-05	0.00321423	TENT5C
ENSG00000185818	631.518	-1.44842	0.356375	-4.06433	4.81715e-05	0.00322444	NAT8L
ENSG00000180353	33.8732	3.19287	0.785608	4.06421	4.81961e-05	0.00322444	HCLS1
ENSG00000165905	1641.06	-2.14537	0.528525	-4.05917	4.92484e-05	0.00328867	LARGE2
ENSG00000256304	53.9678	3.2486	0.801298	4.05417	5.03125e-05	0.00335345	NA
ENSG00000261761	77.3737	2.25248	0.555798	4.05269	5.06316e-05	0.0033648	LINC02616
ENSG00000164818	1973.3	-1.51511	0.373871	-4.05251	5.06716e-05	0.0033648	DNAAF5
ENSG00000164683	141.81	1.65262	0.407919	4.05134	5.09244e-05	0.00337531	HEY1
ENSG00000033100	2542.62	2.39418	0.591254	4.04932	5.13668e-05	0.00339831	CHPF2
ENSG00000136108	3402.11	-1.62449	0.401979	-4.04122	5.31742e-05	0.00351137	CKAP2
ENSG00000180210	16.7483	4.61179	1.14164	4.03962	5.35387e-05	0.00352288	F2
ENSG00000128050	11991.8	-2.11564	0.523727	-4.03958	5.35461e-05	0.00352288	PAICS
ENSG00000120129	1465.81	1.57685	0.390507	4.03795	5.39209e-05	0.00353464	DUSP1
ENSG00000169429	692.555	1.76263	0.436526	4.03787	5.3939e-05	0.00353464	CXCL8
ENSG00000164970	3541.14	2.36497	0.58575	4.03751	5.40222e-05	0.00353464	FAM219A
ENSG00000100526	880.273	-2.01053	0.498158	-4.03592	5.43883e-05	0.00355208	CDKN3
ENSG00000231940	33.7613	2.70938	0.671414	4.03533	5.45262e-05	0.00355457	RPS7P3
ENSG00000179958	1283.12	-1.7053	0.423092	-4.03057	5.56419e-05	0.0036142	DCTPP1
ENSG00000198176	4670.01	-1.48295	0.367927	-4.03056	5.56436e-05	0.0036142	TFDP1
ENSG00000173894	1535.08	-1.68058	0.417004	-4.03012	5.57493e-05	0.00361448	CBX2
ENSG00000135776	839.474	-1.49663	0.371656	-4.02691	5.65149e-05	0.00365747	ABCB10
ENSG00000237979	9.00723	6.64117	1.64939	4.02644	5.66287e-05	0.00365819	NA
ENSG00000083799	2268.76	2.1115	0.524564	4.02524	5.69164e-05	0.00367013	CYLD
ENSG00000167513	2334.14	-1.66942	0.414897	-4.0237	5.72898e-05	0.00368754	CDT1
ENSG00000116977	3185.7	1.83137	0.45551	4.02047	5.8081e-05	0.00373173	LGALS8
ENSG00000263934	131.064	1.90757	0.474581	4.01948	5.83275e-05	0.00374083	NA
ENSG00000241634	62.4976	-2.30406	0.573374	-4.01843	5.85879e-05	0.00375078	RPL13P8
ENSG00000167748	38.7377	-2.76653	0.688644	-4.01736	5.88544e-05	0.00376109	KLK1
ENSG00000225855	312.017	-1.35424	0.337325	-4.01464	5.95378e-05	0.00379796	RUSC1-AS1
ENSG00000167523	472.893	-1.43388	0.357253	-4.01363	5.97925e-05	0.00380739	SPATA33
ENSG00000166483	1758.37	-1.58325	0.394514	-4.01317	5.99078e-05	0.00380793	WEE1
ENSG00000137404	265.468	-1.61431	0.402416	-4.01155	6.03208e-05	0.00382736	NRM
ENSG00000171889	85.2818	2.97531	0.741938	4.01019	6.06695e-05	0.00383691	MIR31HG
ENSG00000116254	803.738	-1.74025	0.433965	-4.01013	6.06864e-05	0.00383691	CHD5
ENSG00000130449	1763.22	1.64929	0.411342	4.00955	6.08354e-05	0.00383952	ZSWIM6
ENSG00000197063	8711.34	1.7511	0.436808	4.00885	6.10156e-05	0.00384409	MAFG
ENSG00000261094	90.8451	2.01546	0.503115	4.00597	6.17645e-05	0.00388441	NA
ENSG00000258010	7.20437	6.32702	1.58007	4.00426	6.22116e-05	0.00390564	NA
ENSG00000085563	715.681	2.11157	0.527467	4.00322	6.24857e-05	0.00391454	ABCB1
ENSG00000167775	1084.83	-1.50685	0.376441	-4.00289	6.25729e-05	0.00391454	CD320
ENSG00000204604	1235.06	1.72879	0.432072	4.00116	6.30328e-05	0.0039364	ZNF468
ENSG00000237813	40.9154	-2.457	0.614428	-3.99884	6.3654e-05	0.0039619	NA
ENSG00000070814	3810.03	-1.39827	0.349672	-3.9988	6.36633e-05	0.0039619	TCOF1
ENSG00000258667	17.0207	3.10232	0.776376	3.9959	6.44482e-05	0.00400376	HIF1A-AS3
ENSG00000163009	80.8177	-2.76565	0.692278	-3.995	6.46937e-05	0.00400774	NA
ENSG00000051341	761.29	-1.61757	0.404914	-3.99484	6.4737e-05	0.00400774	POLQ
ENSG00000078081	578.67	1.11604	0.279513	3.99281	6.5294e-05	0.00403521	LAMP3
ENSG00000188522	5429.37	1.52921	0.383254	3.99007	6.60529e-05	0.00406888	FAM83G
ENSG00000258469	63.9899	2.7334	0.685059	3.99002	6.6067e-05	0.00406888	NA
ENSG00000088325	6651.09	-1.81411	0.45482	-3.98863	6.64554e-05	0.00408575	TPX2
ENSG00000262943	1164.49	2.31466	0.580734	3.98575	6.72666e-05	0.00412094	ALOX12P2
ENSG00000171790	156.194	-1.95505	0.490523	-3.98564	6.72981e-05	0.00412094	SLFNL1
ENSG00000144554	1527.1	-1.84312	0.462471	-3.98537	6.73745e-05	0.00412094	FANCD2
ENSG00000073331	1239.15	1.18108	0.296423	3.98443	6.76432e-05	0.00413029	ALPK1
ENSG00000258521	24.4336	3.8532	0.967441	3.98288	6.80851e-05	0.00414623	NA
ENSG00000169710	32120.9	-1.78301	0.44769	-3.9827	6.81368e-05	0.00414623	FASN
ENSG00000132600	671.688	-1.3995	0.351602	-3.98035	6.88152e-05	0.00418038	PRMT7
ENSG00000117000	3540.27	1.24427	0.312688	3.97929	6.91221e-05	0.00419188	RLF
ENSG00000182400	2242.23	1.11935	0.281345	3.97856	6.93336e-05	0.00419756	TRAPPC6B
ENSG00000136866	286.835	2.20696	0.554793	3.97798	6.95027e-05	0.00420067	ZFP37
ENSG00000118523	3070.48	2.46057	0.618693	3.97705	6.97759e-05	0.0042065	CCN2
ENSG00000139508	356.881	1.69198	0.425456	3.97685	6.9835e-05	0.0042065	SLC46A3
ENSG00000090889	1399.59	-1.7266	0.434263	-3.97594	7.01013e-05	0.00421542	KIF4A
ENSG00000175643	310.632	-1.96843	0.495196	-3.97505	7.03639e-05	0.00422409	RMI2
ENSG00000187951	966.594	-1.62039	0.407972	-3.97182	7.1327e-05	0.0042747	LOC100288637
ENSG00000146587	3093.87	1.30882	0.329643	3.97042	7.17447e-05	0.00429252	RBAK
ENSG00000115053	33371.7	-1.42423	0.358811	-3.96929	7.20858e-05	0.00430571	NCL
ENSG00000139890	72.0797	1.97125	0.496744	3.96833	7.23774e-05	0.00431589	REM2
ENSG00000197044	218.365	2.53163	0.638402	3.96557	7.32196e-05	0.00435792	ZNF441
ENSG00000184967	756.144	-1.56131	0.393751	-3.96523	7.33265e-05	0.00435792	NOC4L
ENSG00000112763	1589.62	1.72199	0.434371	3.96433	7.36031e-05	0.00436708	BTN2A1
ENSG00000162302	2197	-1.42773	0.360458	-3.96087	7.46786e-05	0.00442353	RPS6KA4
ENSG00000138075	15.4175	3.89136	0.983239	3.95769	7.56773e-05	0.00447198	ABCG5
ENSG00000129596	16.674	3.81345	0.963607	3.95747	7.57473e-05	0.00447198	CDO1
ENSG00000197329	836.482	1.26563	0.320023	3.95482	7.65912e-05	0.00451432	PELI1
ENSG00000178878	142.206	-1.61944	0.409698	-3.95276	7.72559e-05	0.00454599	APOLD1
ENSG00000120437	783.004	-1.62748	0.412413	-3.94624	7.93896e-05	0.00466385	ACAT2
ENSG00000234231	238.755	2.22924	0.565135	3.94462	7.99269e-05	0.00468769	ANAPC1P4
ENSG00000184916	2594.03	-2.17408	0.551554	-3.94174	8.08939e-05	0.00473661	JAG2
ENSG00000117593	1116.37	-1.60576	0.407896	-3.93668	8.26161e-05	0.00482906	DARS2
ENSG00000110074	906.702	-1.48741	0.37787	-3.93631	8.27437e-05	0.00482906	FOXRED1
ENSG00000131462	3616.83	-1.74328	0.443062	-3.93461	8.33304e-05	0.00485536	TUBG1
ENSG00000003393	5450.82	2.02804	0.515626	3.93316	8.38381e-05	0.00487697	ALS2
ENSG00000111981	1069.62	1.41088	0.35888	3.93133	8.44764e-05	0.00490194	ULBP1
ENSG00000161010	2517.87	1.4065	0.357785	3.93114	8.45423e-05	0.00490194	MRNIP
ENSG00000172731	955.08	-1.81023	0.460549	-3.93059	8.47387e-05	0.00490536	LRRC20
ENSG00000108433	1384.84	1.77211	0.451044	3.92892	8.53291e-05	0.00492922	GOSR2
ENSG00000118894	354.136	-1.62636	0.413976	-3.92864	8.54275e-05	0.00492922	EEF2KMT
ENSG00000135709	1953.73	1.80914	0.460647	3.92739	8.58734e-05	0.00494695	KIAA0513
ENSG00000249115	953.652	-1.45797	0.371362	-3.92601	8.63682e-05	0.00496743	HAUS5
ENSG00000179041	905.606	-1.92644	0.490773	-3.92532	8.66141e-05	0.00497355	RRS1
ENSG00000111886	55.579	2.02498	0.515988	3.92447	8.69227e-05	0.00498324	GABRR2
ENSG00000204498	759.237	1.17189	0.29883	3.9216	8.79626e-05	0.00503476	NFKBIL1
ENSG00000172009	2978.54	-1.39244	0.355268	-3.91941	8.87676e-05	0.0050727	THOP1
ENSG00000166471	5327.87	1.02775	0.262383	3.91698	8.96644e-05	0.00511575	TMEM41B
ENSG00000158865	92.6938	2.54804	0.650948	3.91436	9.06455e-05	0.00516346	SLC5A11
ENSG00000070190	86.612	2.25602	0.576446	3.91366	9.09058e-05	0.00517003	DAPP1
ENSG00000185507	761.074	1.50651	0.38498	3.91321	9.10774e-05	0.00517154	IRF7
ENSG00000214776	73.1218	-1.71567	0.438794	-3.90996	9.23119e-05	0.00523331	NA
ENSG00000164087	761.196	-1.91645	0.490194	-3.90957	9.24611e-05	0.00523345	POC1A
ENSG00000069482	1190.35	-1.54313	0.394895	-3.90771	9.31762e-05	0.00526556	GAL
ENSG00000215154	257.803	2.14904	0.55014	3.90636	9.36975e-05	0.00528493	LOC652276
ENSG00000131473	9903.44	-1.0727	0.274682	-3.90526	9.41249e-05	0.00528493	ACLY
ENSG00000261324	29.6595	2.94363	0.753778	3.90517	9.4159e-05	0.00528493	NA
ENSG00000188785	687.953	1.89953	0.486432	3.90502	9.42179e-05	0.00528493	ZNF548
ENSG00000184886	385.771	-1.47436	0.377566	-3.90491	9.42599e-05	0.00528493	NA
ENSG00000236081	193.482	-2.77263	0.710583	-3.90191	9.54379e-05	0.00534258	ELFN1-AS1
ENSG00000058804	2576.16	-1.3607	0.34889	-3.90009	9.61569e-05	0.00537439	NDC1
ENSG00000084774	3984.86	-2.29114	0.587532	-3.8996	9.63537e-05	0.00537696	CAD
ENSG00000175792	3438.58	-1.60533	0.411767	-3.89865	9.6732e-05	0.0053852	RUVBL1
ENSG00000197857	488.589	2.10187	0.539188	3.89821	9.69061e-05	0.0053852	ZNF44
ENSG00000140297	177.942	1.77168	0.4545	3.89809	9.69545e-05	0.0053852	GCNT3
ENSG00000197355	508.26	-1.19139	0.305717	-3.89703	9.73807e-05	0.00540047	UAP1L1
ENSG00000106245	2125.91	1.33016	0.341452	3.89558	9.79624e-05	0.00542429	BUD31
ENSG00000233785	27.5301	2.56528	0.65871	3.89439	9.84445e-05	0.00544253	NA
ENSG00000147536	569.692	-1.52454	0.391915	-3.88999	0.000100249	0.00553369	GINS4
ENSG00000231007	195.395	-2.54863	0.655375	-3.88881	0.000100735	0.00555194	CDC20P1
ENSG00000229729	272.77	1.66782	0.428938	3.88825	0.00010097	0.00555632	NA
ENSG00000160570	3811.06	2.00121	0.514909	3.88653	0.000101685	0.00558507	DEDD2
ENSG00000255874	74.0099	1.56095	0.40166	3.88625	0.000101806	0.00558507	PRECSIT
ENSG00000142528	2392.3	1.94606	0.501066	3.88384	0.000102821	0.00563208	ZNF473
ENSG00000128016	7621.83	1.53915	0.396594	3.88092	0.000104061	0.00569126	ZFP36
ENSG00000132510	4401.61	1.46458	0.377623	3.87842	0.000105138	0.00574135	KDM6B
ENSG00000166963	232.481	-1.61827	0.417296	-3.87799	0.000105325	0.00574279	MAP1A
ENSG00000138182	1594.28	-1.53391	0.395607	-3.87736	0.000105595	0.0057487	KIF20B
ENSG00000146263	1578.47	-1.60301	0.413684	-3.87497	0.00010664	0.00578659	MMS22L
ENSG00000177410	8422.42	1.25163	0.323045	3.87448	0.000106853	0.00578659	ZFAS1
ENSG00000225190	2615.41	1.78455	0.460597	3.87443	0.000106876	0.00578659	PLEKHM1
ENSG00000136436	8025.72	1.39798	0.360837	3.87428	0.00010694	0.00578659	CALCOCO2
ENSG00000100564	1090.89	1.26291	0.326094	3.87283	0.000107579	0.00581235	PIGH
ENSG00000142731	1176.7	-1.6718	0.431781	-3.87187	0.000108004	0.00582648	PLK4
ENSG00000173230	7804.4	1.70029	0.439338	3.87012	0.000108782	0.00585959	GOLGB1
ENSG00000182010	517.641	-1.29395	0.334403	-3.86944	0.000109087	0.00586715	RTKN2
ENSG00000215717	1868.05	1.38882	0.358963	3.86899	0.000109289	0.00586885	TMEM167B
ENSG00000113739	5815.12	1.41326	0.365311	3.86863	0.000109447	0.00586885	STC2
ENSG00000005471	14.3701	6.34255	1.63995	3.86754	0.000109941	0.00588645	ABCB4
ENSG00000147121	682.815	1.53972	0.398297	3.86577	0.000110741	0.00592042	KRBOX4
ENSG00000173875	2777.07	1.72657	0.446943	3.86306	0.000111976	0.0059775	ZNF791
ENSG00000102547	632.631	2.1049	0.545067	3.86173	0.000112588	0.00600113	CAB39L
ENSG00000053438	45.9272	2.97181	0.770352	3.85773	0.000114446	0.00609108	NNAT
ENSG00000107249	607.563	1.95612	0.507205	3.85667	0.000114942	0.00610836	GLIS3
ENSG00000227218	28.4556	2.47277	0.64173	3.85329	0.00011654	0.00618407	NA
ENSG00000198270	257.33	1.60849	0.417886	3.8491	0.000118551	0.00628145	TMEM116
ENSG00000183765	1105.46	-1.51876	0.394843	-3.84649	0.000119822	0.00633935	CHEK2
ENSG00000169548	271.746	2.36542	0.615222	3.84482	0.000120642	0.00637327	ZNF280A
ENSG00000118620	1028.13	1.97303	0.513614	3.84146	0.000122304	0.00645155	ZNF430
ENSG00000118193	1618.15	-1.82901	0.476682	-3.83696	0.000124565	0.00655993	KIF14
ENSG00000162231	5732.02	1.91548	0.499259	3.83664	0.000124727	0.00655993	NXF1
ENSG00000197780	2436.63	1.96054	0.511542	3.83261	0.000126791	0.00665676	TAF13
ENSG00000138074	1474.56	-1.43513	0.374487	-3.83226	0.000126974	0.00665676	SLC5A6
ENSG00000205853	17.5013	3.91678	1.02213	3.83196	0.000127128	0.00665676	RFPL3S
ENSG00000116237	3565.9	-1.26176	0.329435	-3.83006	0.000128114	0.00669856	ICMT
ENSG00000114771	308.059	1.70341	0.444868	3.82901	0.000128658	0.00671715	AADAC
ENSG00000121101	283.09	2.21738	0.579719	3.82493	0.000130809	0.00681945	TEX14
ENSG00000125657	3847.15	1.9967	0.522195	3.82367	0.000131482	0.00684453	TNFSF9
ENSG00000104221	816.883	2.54128	0.664704	3.82318	0.000131739	0.00684795	BRF2
ENSG00000188878	168.549	-1.70999	0.447371	-3.82232	0.000132204	0.00686212	FBF1
ENSG00000185347	580.108	-1.79415	0.469525	-3.8212	0.000132802	0.0068831	TEDC1
ENSG00000135951	295.291	1.72193	0.450706	3.82051	0.000133175	0.00689244	TSGA10
ENSG00000088726	539.013	1.39555	0.36536	3.81966	0.000133638	0.00690639	TMEM40
ENSG00000142733	769.474	-1.51112	0.395663	-3.81921	0.000133881	0.00690891	MAP3K6
ENSG00000163002	716.386	-1.39897	0.366532	-3.81678	0.000135205	0.00696719	NUP35
ENSG00000235448	66.1785	2.84379	0.745259	3.81585	0.000135718	0.00698348	LURAP1L-AS1
ENSG00000235217	49.0401	2.08658	0.547019	3.81445	0.000136486	0.00701291	TSPY26P
ENSG00000197822	1477.18	1.04253	0.273347	3.81394	0.000136767	0.00701724	OCLN
ENSG00000143179	2752.56	-1.354	0.355316	-3.81069	0.000138578	0.00709995	UCK2
ENSG00000124151	4747.13	1.22473	0.3215	3.80942	0.000139295	0.00712644	NCOA3
ENSG00000048471	1145.02	2.03491	0.534457	3.80744	0.000140413	0.00717332	SNX29
ENSG00000196262	41824.1	-1.17408	0.308586	-3.80471	0.000141968	0.00724241	PPIA
ENSG00000169359	2627.33	0.975944	0.256605	3.80329	0.000142789	0.0072736	SLC33A1
ENSG00000170955	269.088	-1.90115	0.499977	-3.80248	0.000143253	0.0072736	CAVIN3
ENSG00000228960	35.4434	2.48211	0.652783	3.80234	0.000143334	0.0072736	NA
ENSG00000141560	1195.27	-1.18079	0.310553	-3.80224	0.000143396	0.0072736	FN3KRP
ENSG00000198798	37.0297	2.44494	0.64314	3.80157	0.000143782	0.00728283	MAGEB3
ENSG00000100652	20.3651	4.01898	1.05775	3.79957	0.000144945	0.00733132	SLC10A1
ENSG00000156398	408.487	-1.85241	0.487631	-3.7988	0.000145396	0.00734372	SFXN2
ENSG00000154258	41.0775	3.94221	1.03791	3.79822	0.00014574	0.00735072	ABCA9
ENSG00000159958	28.8749	-3.55125	0.936383	-3.79252	0.000149126	0.00749523	TNFRSF13C
ENSG00000200879	62.7491	2.34289	0.617768	3.7925	0.000149139	0.00749523	SNORD14E
ENSG00000177084	3958.43	-1.53562	0.404959	-3.79205	0.000149408	0.00749523	POLE
ENSG00000167981	261.196	1.34737	0.355319	3.79199	0.000149446	0.00749523	ZNF597
ENSG00000237510	37.1307	-2.13846	0.564008	-3.79155	0.000149712	0.007498	GPAT2P1
ENSG00000196428	2809.42	1.54092	0.40672	3.78864	0.000151472	0.00757554	TSC22D2
ENSG00000186205	506.321	-2.29338	0.605543	-3.78732	0.000152283	0.0076054	MTARC1
ENSG00000162236	2113.73	1.4104	0.37252	3.78611	0.000153023	0.00762774	STX5
ENSG00000128408	108.116	-2.447	0.646407	-3.78555	0.000153372	0.00762774	RIBC2
ENSG00000174123	25.8345	2.62807	0.694239	3.78555	0.000153372	0.00762774	TLR10
ENSG00000157851	589.165	-1.96068	0.518013	-3.785	0.000153711	0.00763396	DPYSL5
ENSG00000240457	16.4667	4.58323	1.21136	3.78353	0.000154618	0.00766207	RN7SL472P
ENSG00000119630	721.808	1.79912	0.475532	3.78339	0.000154707	0.00766207	PGF
ENSG00000083223	4123.35	1.65932	0.438852	3.78105	0.00015617	0.00771848	TUT7
ENSG00000237772	10.7714	4.4562	1.17862	3.78087	0.000156279	0.00771848	NA
ENSG00000161267	636.741	-1.64373	0.434932	-3.77928	0.000157281	0.00774492	BDH1
ENSG00000107175	2175.99	1.912	0.505954	3.779	0.000157457	0.00774492	CREB3
ENSG00000092871	1414.82	1.23079	0.325693	3.77899	0.000157466	0.00774492	RFFL
ENSG00000107672	1508.12	-1.80988	0.479339	-3.77579	0.0001595	0.0078342	NSMCE4A
ENSG00000110063	445.105	-1.38535	0.366995	-3.77484	0.000160112	0.0078534	DCPS
ENSG00000270020	31.1343	2.07458	0.549747	3.77371	0.00016084	0.0078783	NA
ENSG00000186480	3503.9	-1.29923	0.344342	-3.77307	0.00016125	0.00788752	INSIG1
ENSG00000267898	22.2188	3.77078	0.999702	3.7719	0.000162007	0.00791373	NA
ENSG00000215838	8.83408	6.61351	1.75387	3.7708	0.000162722	0.00793211	LOC440700
ENSG00000146592	486.06	1.20103	0.318521	3.77064	0.000162829	0.00793211	CREB5
ENSG00000116793	1691.07	1.95978	0.520055	3.76842	0.000164285	0.00799216	PHTF1
ENSG00000166225	2036.11	1.66306	0.441364	3.768	0.000164559	0.00799454	FRS2
ENSG00000179046	1315.83	1.83641	0.487884	3.76404	0.000167193	0.00811149	TRIML2
ENSG00000058056	1229.76	-1.40826	0.374197	-3.76342	0.000167604	0.00812037	USP13
ENSG00000214706	1637.42	-1.4166	0.376518	-3.76237	0.000168309	0.00813334	IFRD2
ENSG00000118985	4067.95	1.31119	0.34851	3.76227	0.000168376	0.00813334	ELL2
ENSG00000120800	1213.48	-1.44997	0.385425	-3.76201	0.000168556	0.00813334	UTP20
ENSG00000196639	972.697	1.50316	0.399713	3.76059	0.000169514	0.00816851	HRH1
ENSG00000102401	2279.1	1.41934	0.377535	3.75949	0.000170258	0.00819328	ARMCX3
ENSG00000143799	10940.4	-0.978486	0.260423	-3.7573	0.000171756	0.00825426	PARP1
ENSG00000164880	4166.32	-1.00063	0.266369	-3.75656	0.000172262	0.00826005	INTS1
ENSG00000114124	24.6143	3.41572	0.909293	3.75645	0.00017234	0.00826005	GRK7
ENSG00000243069	103.995	3.48318	0.927401	3.75585	0.000172752	0.00826866	ARHGEF26-AS1
ENSG00000169884	230.409	-2.11089	0.562272	-3.75422	0.000173885	0.00831128	WNT10B
ENSG00000131791	3439.15	1.42699	0.380137	3.75389	0.000174108	0.00831128	PRKAB2
ENSG00000092929	372.829	-1.43195	0.381531	-3.75317	0.000174613	0.00832094	UNC13D
ENSG00000162073	508.363	-1.96473	0.523518	-3.75293	0.000174777	0.00832094	PAQR4
ENSG00000057468	137.356	1.94837	0.519395	3.75122	0.000175973	0.00836028	MSH4
ENSG00000148459	527.65	-1.13599	0.302846	-3.75105	0.000176097	0.00836028	PDSS1
ENSG00000237452	133.388	-2.03262	0.54193	-3.7507	0.000176339	0.00836028	MEIOSIN
ENSG00000197062	982.922	1.68154	0.44836	3.75042	0.000176541	0.00836028	ZSCAN26
ENSG00000127081	1023.21	1.80547	0.481634	3.74862	0.000177808	0.00840909	ZNF484
ENSG00000151006	113.514	-1.57594	0.42047	-3.74804	0.00017822	0.00841743	PRSS53
ENSG00000103111	2832.38	1.45455	0.388122	3.74766	0.000178492	0.00841913	MON1B
ENSG00000174564	150.047	1.55374	0.414748	3.74622	0.000179518	0.00845301	IL20RB
ENSG00000260488	14.9931	5.42985	1.44951	3.74599	0.000179685	0.00845301	NA
ENSG00000260852	571.497	2.16448	0.578101	3.74413	0.000181022	0.0085047	FBXL19-AS1
ENSG00000142867	1882.58	0.977992	0.261336	3.74227	0.000182364	0.008541	BCL10
ENSG00000132768	1166.31	-1.3417	0.358528	-3.74224	0.000182388	0.008541	DPH2
ENSG00000179454	1203.32	1.27758	0.341411	3.74207	0.000182513	0.008541	KLHL28
ENSG00000237015	103.293	2.64644	0.707497	3.74057	0.0001836	0.00857003	NA
ENSG00000164051	761.494	-1.54724	0.413646	-3.74049	0.000183661	0.00857003	CCDC51
ENSG00000163993	19.8491	3.0339	0.811155	3.74023	0.000183855	0.00857003	S100P
ENSG00000174177	1214.96	-1.46361	0.391835	-3.73527	0.000187513	0.00872916	CTU2
ENSG00000115896	11.258	4.60708	1.23382	3.734	0.000188459	0.00875974	PLCL1
ENSG00000144834	36.2162	2.81461	0.753833	3.73373	0.000188661	0.00875974	TAGLN3
ENSG00000107372	12000.8	1.47426	0.394951	3.73278	0.000189378	0.00878155	ZFAND5
ENSG00000156136	1123.65	-1.59411	0.427108	-3.73234	0.00018971	0.00878553	DCK
ENSG00000138668	9682.26	-1.59239	0.426874	-3.73035	0.000191215	0.00883753	HNRNPD
ENSG00000198829	93.7488	2.47406	0.663252	3.7302	0.000191328	0.00883753	SUCNR1
ENSG00000188971	3308.84	1.35546	0.363512	3.7288	0.000192396	0.00886851	NA
ENSG00000135111	1022.94	1.41878	0.38053	3.72844	0.000192669	0.00886851	TBX3
ENSG00000051825	1313.66	-1.34046	0.359532	-3.72834	0.000192745	0.00886851	MPHOSPH9
ENSG00000168003	18926.5	1.66162	0.44574	3.72778	0.000193171	0.00887665	SLC3A2
ENSG00000142961	624.549	1.07047	0.28721	3.72715	0.000193661	0.00888772	MOB3C
ENSG00000182325	1025.67	-1.34185	0.360091	-3.72643	0.000194213	0.00889393	FBXL6
ENSG00000158691	163.114	1.46736	0.393845	3.72572	0.000194755	0.00889393	ZSCAN12
ENSG00000145817	2871.48	1.2279	0.329576	3.72569	0.000194783	0.00889393	YIPF5
ENSG00000136052	1036.3	1.40194	0.376291	3.72567	0.000194794	0.00889393	SLC41A2
ENSG00000169683	929.214	-2.42755	0.651864	-3.72401	0.000196081	0.00894125	LRRC45
ENSG00000102393	4101.57	2.56246	0.688311	3.72282	0.000197009	0.00897211	GLA
ENSG00000214050	388.7	1.17868	0.316664	3.72218	0.000197514	0.0089836	FBXO16
ENSG00000140557	18.3127	4.12441	1.1089	3.71936	0.000199732	0.00907291	ST8SIA2
ENSG00000024862	417.171	1.13618	0.305594	3.71793	0.000200862	0.00911263	CCDC28A
ENSG00000120519	613.267	1.38148	0.371751	3.71614	0.000202291	0.00914966	SLC10A7
ENSG00000178752	325.92	-1.50799	0.405813	-3.71597	0.000202429	0.00914966	ERFE
ENSG00000136270	2846.29	-1.15013	0.309515	-3.71593	0.00020246	0.00914966	TBRG4
ENSG00000203709	222.889	2.81243	0.75692	3.71562	0.000202704	0.00914966	NA
ENSG00000168061	570.733	-1.59973	0.430595	-3.71517	0.000203065	0.00915434	SAC3D1
ENSG00000166173	1663.44	0.961321	0.258813	3.71434	0.000203735	0.0091723	LARP6
ENSG00000111897	5138.79	1.23874	0.33353	3.71404	0.000203977	0.0091723	SERINC1
ENSG00000265511	19.7544	-3.47753	0.936922	-3.71166	0.000205906	0.00924735	NA
ENSG00000109944	491.234	1.33843	0.360661	3.71105	0.0002064	0.00925788	JHY
ENSG00000245149	171.205	1.57512	0.424643	3.70927	0.000207854	0.0093114	RNF139-AS1
ENSG00000141140	3116.48	-1.65085	0.445238	-3.70779	0.00020908	0.00935043	NA
ENSG00000072501	4349.56	-1.28816	0.347438	-3.70758	0.00020925	0.00935043	SMC1A
ENSG00000129282	255.358	-2.27168	0.613218	-3.70452	0.000211791	0.00945212	NA
ENSG00000183087	1711.34	-0.952255	0.257143	-3.70322	0.000212884	0.00948902	GAS6
ENSG00000142700	14.9853	4.4406	1.19937	3.70244	0.000213539	0.00950633	DMRTA2
ENSG00000144120	630.129	-1.19351	0.322467	-3.70119	0.000214588	0.00954115	TMEM177
ENSG00000112715	5278.81	1.05054	0.284073	3.69815	0.000217176	0.00964417	VEGFA
ENSG00000106052	7445.77	1.34539	0.364	3.69611	0.000218926	0.00970979	TAX1BP1
ENSG00000177646	1469.41	-1.04332	0.282475	-3.69351	0.000221181	0.00979763	ACAD9
ENSG00000102554	3707.68	1.01801	0.275703	3.69241	0.000222135	0.00981103	KLF5
ENSG00000131746	2425.14	-2.00586	0.543328	-3.69181	0.000222664	0.00981103	TNS4
ENSG00000271590	29.0898	2.73022	0.73956	3.69168	0.000222781	0.00981103	NA
ENSG00000117411	1942.35	-1.53101	0.414719	-3.69167	0.00022279	0.00981103	B4GALT2
ENSG00000160117	466.954	-1.41949	0.384519	-3.69159	0.000222859	0.00981103	ANKLE1
ENSG00000161618	632.228	-1.2151	0.329211	-3.69094	0.000223426	0.00982384	ALDH16A1
ENSG00000196152	322.079	1.37663	0.373072	3.68999	0.00022426	0.0098484	ZNF79
ENSG00000182687	25.7253	3.34448	0.906474	3.68955	0.000224648	0.00985327	GALR2
ENSG00000174125	139.564	1.66878	0.452437	3.68841	0.000225658	0.0098771	TLR1
ENSG00000067167	8408.38	1.00597	0.272755	3.68818	0.000225865	0.0098771	TRAM1
ENSG00000081237	13.909	5.40467	1.46547	3.688	0.000226022	0.0098771	PTPRC
ENSG00000166582	933.877	-1.26895	0.344148	-3.68723	0.000226707	0.00989493	CENPV
ENSG00000173621	767.932	-1.45963	0.395949	-3.68641	0.000227443	0.0099149	LRFN4
ENSG00000100739	8.40055	5.56112	1.50886	3.68564	0.00022813	0.00993271	BDKRB1
ENSG00000100485	1543.68	1.18966	0.322845	3.68494	0.000228757	0.00994785	SOS2
ENSG00000145390	3591.77	1.24051	0.336865	3.68252	0.000230937	0.0100304	USP53
ENSG00000172889	1294.11	-1.81979	0.494361	-3.68109	0.000232237	0.0100746	EGFL7
ENSG00000053372	2551.56	-1.23824	0.33665	-3.67812	0.000234956	0.0101744	MRTO4
ENSG00000144677	1326.38	-1.11216	0.302399	-3.67778	0.000235276	0.0101744	CTDSPL
ENSG00000185480	459.656	-1.66762	0.453446	-3.67765	0.000235392	0.0101744	PARPBP
ENSG00000106268	351.864	-1.9458	0.529677	-3.67356	0.000239196	0.010312	NUDT1
ENSG00000164687	2553	-1.3748	0.374266	-3.67333	0.000239408	0.010312	FABP5
ENSG00000089101	24.8841	2.31291	0.629656	3.67329	0.000239445	0.010312	CFAP61
ENSG00000101977	30.2078	2.72976	0.743522	3.67139	0.000241238	0.0103767	MCF2
ENSG00000102385	49.2696	-2.09308	0.570368	-3.66971	0.000242825	0.0104324	DRP2
ENSG00000106105	16639.3	1.35925	0.37059	3.66779	0.000244657	0.0104984	GARS1
ENSG00000169946	251.019	1.87786	0.512279	3.66569	0.000246671	0.0105722	ZFPM2
ENSG00000174130	453.473	1.3031	0.35565	3.664	0.000248311	0.0106297	TLR6
ENSG00000165271	1696.89	-1.0625	0.290206	-3.66118	0.000251053	0.0107342	NOL6
ENSG00000108551	39.9549	2.50362	0.684282	3.65875	0.000253446	0.0108235	RASD1
ENSG00000169155	2576.23	1.65261	0.451834	3.65757	0.000254614	0.0108604	ZBTB43
ENSG00000072682	3217.24	1.35276	0.370207	3.65408	0.000258106	0.0109962	P4HA2
ENSG00000001461	2013.58	1.48608	0.406879	3.65239	0.000259811	0.0110556	NIPAL3
ENSG00000138356	42.1733	2.90117	0.794457	3.65176	0.000260449	0.0110695	AOX1
ENSG00000160447	1783.75	-1.27604	0.349576	-3.65025	0.000261983	0.0111215	PKN3
ENSG00000099617	396.82	-1.20647	0.330785	-3.64731	0.000265001	0.0112282	EFNA2
ENSG00000196155	1440.65	-1.1401	0.312597	-3.64719	0.000265126	0.0112282	PLEKHG4
ENSG00000136021	4428.4	1.2399	0.340206	3.64456	0.000267853	0.0113302	SCYL2
ENSG00000140905	506.426	-1.94625	0.534514	-3.64115	0.000271422	0.0114676	GCSH
ENSG00000184459	12.0145	6.08054	1.67032	3.64036	0.000272261	0.0114894	BPIFC
ENSG00000167393	153.915	-1.5515	0.426231	-3.64004	0.000272593	0.0114898	PPP2R3B
ENSG00000130520	5260.93	-1.31047	0.360047	-3.63973	0.000272922	0.0114901	LSM4
ENSG00000160752	2102.23	-1.17459	0.322838	-3.63833	0.000274414	0.0115393	FDPS
ENSG00000177943	225.743	-1.57248	0.432575	-3.63516	0.000277803	0.0116681	MAMDC4
ENSG00000100664	17971.3	1.51952	0.418108	3.63426	0.000278776	0.0116951	EIF5
ENSG00000221926	1188.95	1.04188	0.286822	3.63248	0.000280707	0.0117623	TRIM16
ENSG00000232692	19.8838	2.74141	0.75541	3.62904	0.00028448	0.0119064	NA
ENSG00000229656	40.0451	3.50718	0.966918	3.62718	0.000286537	0.0119784	NA
ENSG00000107833	2804.21	-1.80056	0.496524	-3.62633	0.000287475	0.0120036	NPM3
ENSG00000147955	2758.93	-1.67362	0.461559	-3.62602	0.000287818	0.0120039	SIGMAR1
ENSG00000120742	7945.32	1.20509	0.332408	3.62532	0.000288599	0.0120224	SERP1
ENSG00000037897	488.117	-1.43512	0.395933	-3.62466	0.000289339	0.0120392	METTL1
ENSG00000169826	1880.78	1.29401	0.357185	3.62281	0.000291425	0.0121099	CSGALNACT2
ENSG00000110092	18080.2	-1.75112	0.483395	-3.62255	0.000291718	0.0121099	CCND1
ENSG00000101844	1230.78	1.82842	0.505007	3.62058	0.000293947	0.0121882	ATG4A
ENSG00000174652	1003.26	1.54602	0.427097	3.61982	0.000294806	0.0122096	ZNF266
ENSG00000112759	2425.6	-1.91487	0.529215	-3.61832	0.000296523	0.0122489	SLC29A1
ENSG00000137812	2185.5	-1.87216	0.517436	-3.61814	0.000296728	0.0122489	KNL1
ENSG00000168994	904.065	1.54918	0.428191	3.61797	0.000296923	0.0122489	PXDC1
ENSG00000007944	1358.34	1.34786	0.372602	3.61742	0.000297556	0.0122489	MYLIP
ENSG00000137261	292.495	1.83925	0.50851	3.61694	0.00029811	0.0122489	KIAA0319
ENSG00000235643	17.7388	4.12464	1.14038	3.61691	0.00029814	0.0122489	LINC01647
ENSG00000167562	281.632	1.72087	0.475786	3.61689	0.000298159	0.0122489	ZNF701
ENSG00000125998	17.285	3.48859	0.964919	3.61542	0.000299863	0.0123047	FAM83C
ENSG00000196363	2668.69	-1.25737	0.347835	-3.61484	0.000300528	0.0123178	WDR5
ENSG00000148516	598.097	1.99725	0.552595	3.61431	0.000301154	0.0123272	ZEB1
ENSG00000167792	3497.81	-1.34683	0.372665	-3.61405	0.000301447	0.0123272	NDUFV1
ENSG00000105953	3405.92	-1.17373	0.324859	-3.61304	0.000302631	0.0123614	OGDH
ENSG00000225678	6.5514	6.18839	1.71307	3.61245	0.000303315	0.0123752	NA
ENSG00000271643	55.2478	1.90981	0.528851	3.61124	0.000304739	0.0124191	NA
ENSG00000223380	4092.1	1.4255	0.394831	3.61042	0.000305702	0.0124441	NA
ENSG00000241839	1111.24	1.57919	0.437538	3.60926	0.000307077	0.0124813	PLEKHO2
ENSG00000132199	1216.19	-1.49954	0.415494	-3.60905	0.000307316	0.0124813	ENOSF1
ENSG00000156802	6194.28	-1.58416	0.439441	-3.60495	0.000312214	0.0126318	ATAD2
ENSG00000158717	798.607	-1.14268	0.316988	-3.60481	0.000312383	0.0126318	RNF166
ENSG00000003436	1434.64	1.70209	0.472173	3.6048	0.000312392	0.0126318	TFPI
ENSG00000132692	378.033	1.41372	0.392221	3.60439	0.000312881	0.0126318	BCAN
ENSG00000196642	2291.99	-1.2386	0.343645	-3.60431	0.000312987	0.0126318	RABL6
ENSG00000112029	1175.6	-1.8001	0.499449	-3.60417	0.000313146	0.0126318	FBXO5
ENSG00000160888	4291.06	1.06558	0.295697	3.60361	0.000313833	0.0126332	IER2
ENSG00000244567	225.634	1.77168	0.491647	3.60356	0.000313891	0.0126332	NA
ENSG00000248835	240.263	-1.84186	0.511226	-3.60283	0.000314772	0.0126379	NA
ENSG00000074071	2541.94	-1.50572	0.417944	-3.60268	0.000314957	0.0126379	MRPS34
ENSG00000111799	3392.64	-1.04043	0.288803	-3.60255	0.000315109	0.0126379	COL12A1
ENSG00000170185	3585.98	1.77646	0.493146	3.60229	0.000315425	0.0126379	USP38
ENSG00000069275	7457.15	-1.43549	0.398528	-3.60199	0.000315786	0.0126382	NUCKS1
ENSG00000129514	236.031	1.80624	0.501576	3.60113	0.000316841	0.0126631	FOXA1
ENSG00000186104	1028.72	1.04095	0.289092	3.60076	0.000317286	0.0126631	CYP2R1
ENSG00000204789	1209.15	1.04052	0.288983	3.60061	0.000317474	0.0126631	NA
ENSG00000172927	3406.61	-1.76887	0.491324	-3.60022	0.000317952	0.012668	MYEOV
ENSG00000136122	712.463	-1.66983	0.464127	-3.59778	0.000320945	0.012773	BORA
ENSG00000027001	704.919	-1.98041	0.550568	-3.59703	0.000321877	0.0127958	MIPEP
ENSG00000002919	1696.65	1.54023	0.428251	3.59655	0.000322463	0.0128048	SNX11
ENSG00000156671	3832	1.06678	0.296739	3.59503	0.000324359	0.0128658	SAMD8
ENSG00000169972	516.517	-1.35423	0.376773	-3.59428	0.000325287	0.0128882	PUSL1
ENSG00000154144	1886.25	1.06871	0.297396	3.59358	0.000326166	0.0129087	TBRG1
ENSG00000181690	190.303	1.2797	0.356218	3.59245	0.000327578	0.0129502	PLAG1
ENSG00000130783	226.683	1.29517	0.360935	3.58837	0.000332747	0.01314	CCDC62
ENSG00000148339	1445.84	1.05285	0.293479	3.58748	0.00033389	0.0131701	SLC25A25
ENSG00000197417	123.566	-1.36852	0.381519	-3.58703	0.000334471	0.0131701	SHPK
ENSG00000204856	318.419	-1.62005	0.451658	-3.58689	0.000334641	0.0131701	FAM216A
ENSG00000174010	1852.52	1.23859	0.345351	3.58647	0.000335188	0.0131701	KLHL15
ENSG00000183625	21.6662	3.61921	1.00916	3.58634	0.000335355	0.0131701	CCR3
ENSG00000138669	117.178	1.44405	0.402866	3.58443	0.000337809	0.0132519	PRKG2
ENSG00000179603	33.4303	3.46263	0.966151	3.58395	0.000338442	0.0132621	GRM8
ENSG00000179119	3158	1.36945	0.382198	3.5831	0.000339541	0.0132802	SPTY2D1
ENSG00000111716	28082	-1.09992	0.306982	-3.58302	0.00033965	0.0132802	LDHB
ENSG00000119737	226.066	2.06185	0.575897	3.58024	0.00034328	0.0133953	GPR75
ENSG00000260144	11.1275	5.09423	1.42289	3.58019	0.000343344	0.0133953	LOC646665
ENSG00000182177	36.4575	2.98526	0.833992	3.57949	0.000344271	0.0134168	ASB18
ENSG00000109881	390.701	-1.55934	0.435825	-3.57792	0.000346342	0.0134696	CCDC34
ENSG00000229320	179.002	2.08019	0.581402	3.57789	0.000346382	0.0134696	KRT8P12
ENSG00000187961	1215.77	-1.25815	0.351796	-3.57637	0.000348404	0.0135315	KLHL17
ENSG00000197914	11.9984	5.29086	1.4795	3.57612	0.000348733	0.0135315	NA
ENSG00000172771	111.866	2.0878	0.583966	3.5752	0.000349963	0.0135645	EFCAB12
ENSG00000160753	1603.26	-1.34354	0.375852	-3.57466	0.00035068	0.0135775	RUSC1
ENSG00000122042	1611.96	1.15774	0.324036	3.57287	0.000353094	0.0136562	UBL3
ENSG00000257354	11.2558	3.4357	0.961887	3.57183	0.000354499	0.0136956	NA
ENSG00000143322	6390.28	1.77193	0.496136	3.57145	0.000355007	0.0136962	ABL2
ENSG00000262814	564.842	-1.31134	0.367192	-3.57125	0.00035528	0.0136962	MRPL12
ENSG00000254237	15.0871	6.41063	1.797	3.56741	0.000360532	0.0138836	NA
ENSG00000132182	4120.26	-1.90375	0.533762	-3.56667	0.000361552	0.0139079	NUP210
ENSG00000205084	292.021	-1.44127	0.404332	-3.56457	0.000364451	0.0140043	TMEM231
ENSG00000176407	5591.95	1.38097	0.387731	3.56168	0.000368485	0.014144	KCMF1
ENSG00000184343	31.1351	-2.72552	0.765553	-3.5602	0.000370573	0.0142089	SRPK3
ENSG00000179520	11.9749	6.07659	1.70737	3.55905	0.000372203	0.014256	SLC17A8
ENSG00000197714	544.572	1.65517	0.465171	3.55819	0.000373414	0.0142871	ZNF460
ENSG00000086619	1252.35	1.07785	0.303017	3.55707	0.000375017	0.014333	ERO1B
ENSG00000075131	630.844	-1.57855	0.443849	-3.5565	0.000375824	0.0143382	TIPIN
ENSG00000268262	23.2196	-2.25285	0.63346	-3.55641	0.000375956	0.0143382	NA
ENSG00000272486	117.866	1.90276	0.535206	3.55519	0.000377704	0.0143895	NA
ENSG00000198839	1467.68	1.02642	0.2888	3.55408	0.000379297	0.0144348	ZNF277
ENSG00000269821	619.037	1.9218	0.54084	3.55337	0.000380334	0.0144588	KCNQ1OT1
ENSG00000112308	13999.8	1.36863	0.385348	3.55166	0.000382806	0.0145372	C6orf62
ENSG00000184984	8.49596	5.56268	1.56644	3.55117	0.000383524	0.0145418	CHRM5
ENSG00000238271	36.5336	3.51355	0.989447	3.55102	0.00038374	0.0145418	IFNWP19
ENSG00000100711	1097.1	-1.26696	0.356902	-3.5499	0.000385384	0.0145886	ZFYVE21
ENSG00000225975	16.8997	3.70634	1.04424	3.5493	0.000386254	0.014606	LINC01534
ENSG00000144566	3603.16	1.106	0.311658	3.54875	0.000387063	0.014621	RAB5A
ENSG00000229956	19.0939	3.36449	0.94828	3.54799	0.000388185	0.0146479	NA
ENSG00000228393	50.5807	2.26792	0.639342	3.54726	0.000389253	0.0146683	NA
ENSG00000138433	1032.65	1.18049	0.332807	3.54707	0.000389547	0.0146683	CIR1
ENSG00000206344	132.736	2.53214	0.713945	3.54669	0.000390107	0.0146739	HCG27
ENSG00000244405	7502.51	1.20847	0.340771	3.54627	0.000390724	0.0146777	ETV5
ENSG00000168140	489.557	1.43534	0.404771	3.54606	0.000391032	0.0146777	VASN
ENSG00000173110	10.4704	4.98048	1.40631	3.54153	0.000397815	0.0149166	HSPA6
ENSG00000104368	522.461	-1.65015	0.466065	-3.5406	0.000399218	0.0149535	PLAT
ENSG00000153575	869.086	-1.42168	0.40181	-3.53821	0.000402856	0.0150739	NA
ENSG00000107165	26.8346	2.84441	0.804971	3.53355	0.000410013	0.0153256	TYRP1
ENSG00000182742	329.708	-1.48733	0.421058	-3.53237	0.000411859	0.0153589	HOXB4
ENSG00000180900	4564.69	-1.49118	0.422159	-3.53228	0.000411989	0.0153589	SCRIB
ENSG00000093009	914.043	-1.99319	0.564298	-3.53215	0.000412195	0.0153589	CDC45
ENSG00000137414	2686.81	1.09881	0.311191	3.53098	0.000414024	0.0154109	FAM8A1
ENSG00000036054	2231.96	1.40097	0.396841	3.53031	0.000415067	0.0154179	TBC1D23
ENSG00000125037	1224.5	1.91288	0.541884	3.53005	0.000415478	0.0154179	EMC3
ENSG00000160908	1179.02	1.44952	0.410624	3.53003	0.000415509	0.0154179	ZNF394
ENSG00000197771	6587.87	-1.27386	0.36096	-3.52909	0.000416994	0.0154569	MCMBP
ENSG00000185163	1252.42	-1.06218	0.301043	-3.52834	0.000418175	0.015483	DDX51
ENSG00000214279	154.94	-1.79312	0.508241	-3.52809	0.000418564	0.015483	SCART1
ENSG00000160208	3670.92	-1.13849	0.322738	-3.52761	0.000419326	0.0154951	RRP1B
ENSG00000256060	242.506	2.02778	0.574875	3.52734	0.000419761	0.0154951	TRAPPC2B
ENSG00000167723	314.749	1.69999	0.482369	3.52425	0.000424685	0.0156494	TRPV3
ENSG00000110002	856.452	1.66727	0.473123	3.52398	0.000425117	0.0156494	VWA5A
ENSG00000101361	7555.03	-0.968444	0.274822	-3.52389	0.000425259	0.0156494	NOP56
ENSG00000272512	77.6154	-1.47871	0.419674	-3.52347	0.000425942	0.0156584	NA
ENSG00000155744	1596.37	1.7326	0.491859	3.52255	0.000427417	0.0156965	FAM126B
ENSG00000273271	83.098	2.09647	0.595379	3.52124	0.000429539	0.0157582	NA
ENSG00000138796	921.858	-1.65532	0.470302	-3.5197	0.000432029	0.0158332	HADH
ENSG00000165943	1203.72	1.21489	0.345551	3.51579	0.000438446	0.0160519	MOAP1
ENSG00000115641	3661.23	0.884621	0.251746	3.51395	0.0004415	0.0161471	FHL2
ENSG00000128272	27395.1	1.158	0.329583	3.51353	0.00044219	0.0161502	ATF4
ENSG00000183779	590.463	1.55027	0.44125	3.51335	0.000442491	0.0161502	ZNF703
ENSG00000199177	35.5952	8.63121	2.45733	3.51244	0.00044402	0.0161754	MIR31
ENSG00000247400	101.311	1.44648	0.411823	3.5124	0.000444087	0.0161754	DNAJC3-DT
ENSG00000185056	14.6038	6.36745	1.81331	3.51151	0.000445566	0.0161999	C5orf47
ENSG00000199024	8.1289	6.49556	1.84982	3.51145	0.000445669	0.0161999	MIR103A2
ENSG00000108561	10181.5	-1.15551	0.329132	-3.51078	0.000446786	0.0162067	C1QBP
ENSG00000132329	419.001	-1.07485	0.306174	-3.51057	0.000447153	0.0162067	RAMP1
ENSG00000196295	770.166	1.1401	0.324766	3.51053	0.00044722	0.0162067	NA
ENSG00000163507	1317.72	-1.71911	0.489824	-3.50965	0.0004487	0.0162276	CIP2A
ENSG00000116731	1849.09	1.76276	0.502262	3.50964	0.000448706	0.0162276	PRDM2
ENSG00000232273	13.9587	3.96551	1.13002	3.50925	0.000449378	0.0162354	NA
ENSG00000167011	117.459	-1.70152	0.485134	-3.50731	0.000452666	0.0163363	NAT16
ENSG00000197860	1870.68	0.898028	0.256063	3.50706	0.000453085	0.0163363	SGTB
ENSG00000163762	57.7756	-1.78822	0.509956	-3.50662	0.000453837	0.0163468	TM4SF18
ENSG00000109572	8771.57	1.13818	0.324667	3.50569	0.000455423	0.0163874	CLCN3
ENSG00000140511	1083.67	1.55245	0.44323	3.50258	0.00046077	0.0165487	HAPLN3
ENSG00000206573	686.698	2.01747	0.576	3.50255	0.000460834	0.0165487	THUMPD3-AS1
ENSG00000160223	566.386	-1.40305	0.400612	-3.50226	0.000461328	0.0165498	ICOSLG
ENSG00000118496	2946	1.62348	0.463665	3.50142	0.00046279	0.0165792	FBXO30
ENSG00000125871	1202.91	-1.25904	0.359596	-3.50125	0.000463078	0.0165792	MGME1
ENSG00000224032	1176.92	1.06864	0.305311	3.50016	0.000464982	0.0166307	NA
ENSG00000136943	558.833	-1.19934	0.342841	-3.49823	0.00046836	0.0167347	CTSV
ENSG00000205918	91.2024	1.72391	0.492988	3.49687	0.000470751	0.0168033	PDPK2P
ENSG00000115963	1250.48	0.96975	0.277415	3.49567	0.000472872	0.0168621	RND3
ENSG00000236675	121.488	2.14453	0.61356	3.49522	0.000473667	0.0168656	MTX1P1
ENSG00000188554	7373.34	1.08059	0.309176	3.49508	0.000473915	0.0168656	NBR1
ENSG00000186162	336.876	1.72598	0.494026	3.4937	0.000476377	0.0169363	CIDECP1
ENSG00000260804	359.314	-1.16469	0.333447	-3.49287	0.000477851	0.0169718	LINC01963
ENSG00000167088	3149.47	-1.04083	0.298058	-3.49204	0.000479355	0.0170066	SNRPD1
ENSG00000167566	1760.46	1.49221	0.427346	3.4918	0.000479785	0.0170066	NCKAP5L
ENSG00000151552	864.363	-1.10156	0.315608	-3.49029	0.000482497	0.0170857	QDPR
ENSG00000090013	4665.09	1.56966	0.449768	3.48993	0.000483145	0.0170917	BLVRB
ENSG00000272452	244.048	-1.27564	0.365934	-3.48599	0.000490326	0.017317	NA
ENSG00000092470	1161.84	-1.71249	0.491262	-3.4859	0.000490483	0.017317	WDR76
ENSG00000185697	784.44	-1.60383	0.460163	-3.48535	0.000491497	0.0173356	MYBL1
ENSG00000171241	1561.88	-1.8794	0.539431	-3.48404	0.000493909	0.0174035	SHCBP1
ENSG00000178295	897.105	-1.45737	0.418338	-3.48372	0.000494493	0.0174068	GEN1
ENSG00000116044	6047.25	0.867747	0.249168	3.48258	0.000496606	0.017464	NFE2L2
ENSG00000188283	395.833	1.2924	0.371202	3.48166	0.000498317	0.0175019	ZNF383
ENSG00000121903	748.162	1.43112	0.411099	3.48121	0.000499155	0.0175019	ZSCAN20
ENSG00000135316	11010.4	-1.15274	0.331131	-3.48121	0.000499156	0.0175019	SYNCRIP
ENSG00000151849	1045.33	-1.22181	0.351016	-3.48076	0.000499986	0.0175138	CENPJ
ENSG00000220023	654.811	1.11139	0.319353	3.48012	0.000501193	0.0175388	NA
ENSG00000101911	1780.98	-1.53998	0.442631	-3.47914	0.000503018	0.0175854	PRPS2
ENSG00000161638	4538.15	1.07922	0.310343	3.47751	0.000506099	0.0176758	ITGA5
ENSG00000160072	1675.84	-0.895558	0.257575	-3.47689	0.000507272	0.0176994	ATAD3B
ENSG00000224616	30.0278	2.69797	0.776074	3.47644	0.000508118	0.0177116	NA
ENSG00000112305	76.3293	1.50851	0.434007	3.47579	0.000509355	0.0177297	SMAP1
ENSG00000267023	2144.27	1.50957	0.434341	3.47554	0.000509833	0.0177297	NA
ENSG00000152380	94.9177	1.79165	0.515525	3.47538	0.000510128	0.0177297	FAM151B
ENSG00000073670	365.489	-2.03961	0.587016	-3.47455	0.000511715	0.0177675	ADAM11
ENSG00000145882	710.733	-1.22402	0.35236	-3.47379	0.000513165	0.0177923	PCYOX1L
ENSG00000176896	85.3353	1.48704	0.428092	3.47365	0.000513427	0.0177923	TCEANC
ENSG00000196517	527.868	1.15966	0.333973	3.47231	0.000516004	0.0178505	SLC6A9
ENSG00000198862	1685.25	1.42838	0.411371	3.47226	0.000516106	0.0178505	LTN1
ENSG00000204929	11.9653	4.50648	1.29805	3.47173	0.000517115	0.0178638	LOC101927533
ENSG00000102524	63.8801	2.14747	0.618595	3.47153	0.000517494	0.0178638	TNFSF13B
ENSG00000261556	109.227	1.54627	0.445576	3.47027	0.000519939	0.0179036	SMG1P7
ENSG00000101945	391.725	-2.16456	0.62377	-3.47012	0.00052022	0.0179036	SUV39H1
ENSG00000170515	6083.3	-1.27022	0.366051	-3.47007	0.000520326	0.0179036	PA2G4
ENSG00000160214	1439.79	-0.984414	0.283701	-3.4699	0.000520655	0.0179036	RRP1
ENSG00000251015	7.3274	5.3502	1.54254	3.46844	0.000523484	0.0179835	SLC25A30-AS1
ENSG00000140350	5529.46	-1.23018	0.354734	-3.46789	0.000524559	0.0180031	ANP32A
ENSG00000226314	111.686	1.59712	0.460614	3.46738	0.000525566	0.0180204	ZNF192P1
ENSG00000154642	1677.02	1.19213	0.34386	3.46689	0.000526514	0.0180355	C21orf91
ENSG00000125944	8191.51	-0.963004	0.277819	-3.4663	0.00052767	0.0180541	HNRNPR
ENSG00000119403	1073.03	-1.8016	0.519794	-3.46599	0.000528279	0.0180541	PHF19
ENSG00000159082	1493.9	1.84345	0.531927	3.4656	0.000529047	0.0180541	SYNJ1
ENSG00000198700	4414.17	-0.964855	0.27841	-3.46558	0.000529081	0.0180541	IPO9
ENSG00000179598	309.095	-1.52006	0.43869	-3.465	0.000530232	0.0180761	PLD6
ENSG00000272275	94.1604	1.57418	0.454602	3.46277	0.000534653	0.0181919	NA
ENSG00000111816	704.782	1.59564	0.460815	3.46264	0.000534899	0.0181919	FRK
ENSG00000013306	7103.48	-1.14167	0.329722	-3.46251	0.00053516	0.0181919	SLC25A39
ENSG00000158560	74.9613	2.98014	0.860881	3.46173	0.000536716	0.0182274	DYNC1I1
ENSG00000135763	981.742	-1.14459	0.330771	-3.46037	0.000539425	0.018302	URB2
ENSG00000119397	781.395	-1.31707	0.380781	-3.45887	0.000542441	0.0183868	CNTRL
ENSG00000130005	1257.61	-1.65977	0.479907	-3.45852	0.000543151	0.0183934	GAMT
ENSG00000132481	1376.23	-1.04544	0.302375	-3.45743	0.000545348	0.0184226	TRIM47
ENSG00000077514	506.754	-1.23848	0.358212	-3.45739	0.000545431	0.0184226	POLD3
ENSG00000139734	1090.07	-1.68615	0.487704	-3.45733	0.000545564	0.0184226	DIAPH3
ENSG00000154721	46.7836	1.82648	0.528546	3.45568	0.000548914	0.0185119	JAM2
ENSG00000174844	20.8362	2.45625	0.710856	3.45534	0.000549596	0.0185119	DNAH12
ENSG00000198618	403.472	-1.44406	0.417972	-3.45493	0.000550435	0.0185119	NA
ENSG00000163806	70.6422	1.88544	0.545747	3.45479	0.000550719	0.0185119	SPDYA
ENSG00000185950	1937.94	0.888806	0.257291	3.45447	0.000551369	0.0185119	IRS2
ENSG00000218422	78.3819	-1.91167	0.553398	-3.45443	0.000551458	0.0185119	NA
ENSG00000198482	732.729	1.34773	0.390166	3.45424	0.000551842	0.0185119	ZNF808
ENSG00000105856	1493.83	1.3818	0.400121	3.45346	0.000553449	0.0185483	HBP1
ENSG00000246763	56.0573	1.8095	0.52442	3.45048	0.000559591	0.0187366	RGMB-AS1
ENSG00000257954	39.2994	2.23771	0.648815	3.44892	0.000562843	0.0188278	NA
ENSG00000173085	490.761	-1.79316	0.520226	-3.44689	0.000567081	0.0189518	COQ2
ENSG00000060140	844.792	1.69821	0.49298	3.44479	0.000571511	0.0190819	STYK1
ENSG00000239218	46.2559	2.19893	0.63841	3.44438	0.000572366	0.0190926	NA
ENSG00000241945	2399.14	-1.52574	0.443031	-3.44386	0.00057348	0.0191119	PWP2
ENSG00000100033	158.211	-2.26271	0.65719	-3.44302	0.000575267	0.0191398	PRODH
ENSG00000169689	1784.5	-1.21643	0.353311	-3.44296	0.000575391	0.0191398	CENPX
ENSG00000138778	1531.89	-1.39245	0.404516	-3.44226	0.000576878	0.0191714	CENPE
ENSG00000161179	1020.46	-1.51546	0.44051	-3.44023	0.000581221	0.0192977	YDJC
ENSG00000263823	14.9599	3.79736	1.10391	3.43991	0.000581898	0.0193022	NA
ENSG00000164061	169.731	-1.28551	0.373761	-3.4394	0.000583005	0.0193042	BSN
ENSG00000148334	2549.88	-1.14645	0.333329	-3.43938	0.000583041	0.0193042	PTGES2
ENSG00000130748	347.607	-1.3585	0.395272	-3.43686	0.000588495	0.0194667	TMEM160
ENSG00000137124	2154.11	-1.5493	0.451118	-3.43435	0.000593985	0.0196301	ALDH1B1
ENSG00000072364	6688.59	1.23303	0.35907	3.43396	0.000594838	0.0196401	AFF4
ENSG00000013441	3417.95	1.27738	0.372036	3.4335	0.000595842	0.019643	CLK1
ENSG00000123091	5602.82	1.12098	0.326526	3.43304	0.000596847	0.019643	RNF11
ENSG00000239672	2234.23	-1.29672	0.377729	-3.43293	0.000597087	0.019643	NME1
ENSG00000197619	48.9508	2.08555	0.607516	3.43292	0.000597128	0.019643	ZNF615
ENSG00000166450	11.9732	4.6436	1.35294	3.43223	0.000598634	0.0196585	PRTG
ENSG00000092203	4637.2	1.62158	0.472459	3.4322	0.000598703	0.0196585	TOX4
ENSG00000160058	4826.75	1.5745	0.458837	3.4315	0.000600258	0.0196914	BSDC1
ENSG00000128891	707.91	1.66602	0.485681	3.43028	0.000602957	0.0197618	CCDC32
ENSG00000104856	872.525	1.31121	0.382386	3.42902	0.000605759	0.0198327	RELB
ENSG00000087269	2473.5	-1.24055	0.361815	-3.42869	0.000606509	0.0198327	NOP14
ENSG00000184368	39.6386	2.57387	0.750713	3.42856	0.000606788	0.0198327	MAP7D2
ENSG00000158748	20.0779	-3.29733	0.961898	-3.42794	0.000608171	0.0198481	HTR6
ENSG00000226652	48.0548	2.96303	0.864399	3.42785	0.000608372	0.0198481	PSMD10P2
ENSG00000176142	2013.54	0.893291	0.260629	3.42744	0.000609301	0.0198602	TMEM39A
ENSG00000103978	2830.14	1.24929	0.364695	3.42557	0.000613518	0.0199794	TMEM87A
ENSG00000165997	4653.89	0.920616	0.268828	3.42455	0.000615812	0.0200304	ARL5B
ENSG00000143199	33.4875	3.77435	1.1022	3.42438	0.000616207	0.0200304	ADCY10
ENSG00000243667	185.708	-1.32755	0.387789	-3.42337	0.000618488	0.0200862	WDR92
ENSG00000270067	104.573	1.61137	0.470811	3.42254	0.0006204	0.02013	NA
ENSG00000111247	556.856	-1.8892	0.552061	-3.42209	0.000621415	0.0201446	RAD51AP1
ENSG00000124588	3525.21	1.39775	0.408603	3.42081	0.000624344	0.0201878	NQO2
ENSG00000164609	3824.23	1.20857	0.3533	3.4208	0.000624366	0.0201878	SLU7
ENSG00000159256	2523.22	1.25911	0.368079	3.42077	0.000624447	0.0201878	MORC3
ENSG00000184106	6.04239	6.06466	1.77306	3.42046	0.000625162	0.020191	TREML3P
ENSG00000130881	873.048	-1.12168	0.327956	-3.42023	0.000625678	0.020191	LRP3
ENSG00000228389	104.605	2.14182	0.626318	3.4197	0.00062691	0.0202125	NA
ENSG00000172167	645.784	-1.37502	0.402119	-3.41944	0.000627511	0.0202136	MTBP
ENSG00000105971	4651.64	-1.47895	0.432747	-3.41758	0.000631798	0.0203333	CAV2
ENSG00000104524	321.289	-1.87299	0.548684	-3.41361	0.000641086	0.0206136	PYCR3
ENSG00000267681	17.8272	2.55588	0.748895	3.41287	0.000642832	0.0206511	NA
ENSG00000065268	1601.83	-1.09381	0.32054	-3.4124	0.000643924	0.0206676	WDR18
ENSG00000137502	616.665	1.25545	0.368002	3.41153	0.000646004	0.0207157	RAB30
ENSG00000232600	26.605	-2.5501	0.747889	-3.40973	0.000650275	0.0208339	NA
ENSG00000172530	1354.95	1.59207	0.467018	3.40902	0.000651971	0.0208695	BANP
ENSG00000156469	1242.46	-1.21381	0.356194	-3.40771	0.000655102	0.0209509	MTERF3
ENSG00000184992	3547.93	-1.56668	0.45996	-3.40613	0.000658911	0.0210489	BRI3BP
ENSG00000100263	1744.01	1.87227	0.54972	3.40586	0.000659549	0.0210489	RHBDD3
ENSG00000166165	10096.5	-1.30817	0.384112	-3.4057	0.000659937	0.0210489	CKB
ENSG00000136159	1676.34	-1.1975	0.351678	-3.4051	0.000661396	0.0210766	NUDT15
ENSG00000224271	50.3142	1.5706	0.461314	3.40463	0.000662538	0.0210942	LOC284930
ENSG00000169193	645.895	1.27458	0.374424	3.40411	0.000663799	0.021107	CCDC126
ENSG00000251136	286.446	1.71094	0.502629	3.40398	0.000664126	0.021107	LOC101929709
ENSG00000269946	22.6694	4.02073	1.18269	3.39964	0.000674742	0.0214253	NA
ENSG00000152049	8.40829	5.54924	1.63284	3.39852	0.000677515	0.0214942	KCNE4
ENSG00000129810	343.614	-1.6813	0.494816	-3.39782	0.000679247	0.02153	SGO1
ENSG00000163913	561.481	-1.2189	0.358794	-3.39722	0.000680741	0.0215582	IFT122
ENSG00000143457	2024.84	1.08922	0.320738	3.39598	0.000683846	0.0216157	GOLPH3L
ENSG00000140105	7385.39	1.48199	0.436401	3.39594	0.000683921	0.0216157	WARS1
ENSG00000069020	308.476	1.21501	0.357802	3.39576	0.000684375	0.0216157	MAST4
ENSG00000155755	704.996	-1.44951	0.42695	-3.39504	0.000686193	0.0216376	TMEM237
ENSG00000123416	9057.08	-1.86739	0.550041	-3.395	0.000686283	0.0216376	TUBA1B
ENSG00000132429	914.365	1.36058	0.400805	3.39463	0.000687216	0.0216479	POPDC3
ENSG00000226887	597.948	-1.77174	0.521984	-3.39425	0.000688179	0.0216591	ERVMER34-1
ENSG00000171960	1605.54	-1.57767	0.464897	-3.3936	0.000689816	0.0216915	PPIH
ENSG00000197746	39727.1	1.32464	0.39043	3.39276	0.000691914	0.0217383	PSAP
ENSG00000181016	321.933	2.4615	0.7256	3.39236	0.000692933	0.0217511	LSMEM1
ENSG00000271329	5.10341	5.82585	1.71811	3.39085	0.000696753	0.0218518	LOC100130714
ENSG00000204410	310.149	-2.84877	0.840235	-3.39045	0.00069778	0.0218648	MSH5
ENSG00000131094	123.407	-2.39064	0.705173	-3.39015	0.000698543	0.0218695	C1QL1
ENSG00000173276	3404.96	1.03595	0.305861	3.387	0.000706621	0.022103	ZBTB21
ENSG00000011485	2599.47	-1.0674	0.315186	-3.38657	0.000707724	0.0221181	PPP5C
ENSG00000115977	970.605	1.49602	0.442051	3.38426	0.000713693	0.0222851	AAK1
ENSG00000255441	5.34716	-5.85642	1.73125	-3.38277	0.000717583	0.0223738	NA
ENSG00000216867	9.35367	-3.74508	1.10713	-3.38269	0.000717789	0.0223738	NA
ENSG00000114784	2169.67	1.31697	0.389409	3.38197	0.000719673	0.0224129	EIF1B
ENSG00000128881	1303.26	1.05971	0.313391	3.38142	0.000721122	0.0224258	TTBK2
ENSG00000124207	7491.97	-1.42794	0.422299	-3.38134	0.000721343	0.0224258	CSE1L
ENSG00000213347	438.86	-1.98545	0.587288	-3.3807	0.000723011	0.0224581	MXD3
ENSG00000125901	1370.77	-1.2371	0.365999	-3.38008	0.000724653	0.0224895	MRPS26
ENSG00000127928	129.613	1.57805	0.466907	3.37979	0.000725409	0.0224934	GNGT1
ENSG00000175213	731.305	1.50992	0.446939	3.37835	0.000729226	0.0225921	ZNF408
ENSG00000181004	300.544	1.25384	0.371441	3.37562	0.000736496	0.0227872	BBS12
ENSG00000136824	1118.41	-1.36583	0.40463	-3.37551	0.000736802	0.0227872	SMC2
ENSG00000257167	39.0827	-1.91786	0.568226	-3.37516	0.00073772	0.0227958	TMPO-AS1
ENSG00000133119	958.4	-1.61629	0.478955	-3.37461	0.000739194	0.0228216	RFC3
ENSG00000172216	4527.67	1.18272	0.350508	3.37431	0.00074001	0.022827	CEBPB
ENSG00000257097	23.1824	3.09316	0.916748	3.37405	0.000740704	0.0228287	NA
ENSG00000183048	185.22	-2.20979	0.655051	-3.37346	0.000742291	0.0228575	SLC25A10
ENSG00000132341	17185.8	-0.995948	0.295251	-3.37323	0.000742922	0.0228575	RAN
ENSG00000255468	50.6183	-2.23087	0.661427	-3.37281	0.000744052	0.0228679	LOC102724064
ENSG00000126953	414.947	-1.431	0.424298	-3.37263	0.000744543	0.0228679	TIMM8A
ENSG00000104147	250.575	-1.50084	0.445074	-3.37211	0.000745959	0.0228917	OIP5
ENSG00000117475	1990.49	1.5304	0.45399	3.37101	0.000748938	0.0229634	BLZF1
ENSG00000163462	222.519	-1.55406	0.461264	-3.36912	0.000754075	0.023101	TRIM46
ENSG00000160336	1410.02	1.49396	0.443477	3.36875	0.000755099	0.0231049	ZNF761
ENSG00000123064	3152.42	-1.05344	0.312722	-3.3686	0.0007555	0.0231049	DDX54
ENSG00000171097	346.614	-1.25232	0.371794	-3.36831	0.000756311	0.0231099	KYAT1
ENSG00000236256	21.8204	2.55363	0.758277	3.36768	0.000758038	0.0231429	DIAPH2-AS1
ENSG00000178977	46.5041	2.16219	0.642171	3.367	0.000759916	0.0231804	LINC00324
ENSG00000173566	179.458	-1.5882	0.471999	-3.36483	0.000765898	0.0233429	NA
ENSG00000149554	1646.78	-1.355	0.402764	-3.36426	0.000767502	0.0233718	CHEK1
ENSG00000234292	11.9644	4.52962	1.34693	3.36291	0.000771254	0.023466	NA
ENSG00000127324	15.4977	2.94994	0.877606	3.36135	0.000775612	0.0235693	TSPAN8
ENSG00000155657	438.934	1.42065	0.422714	3.36078	0.000777237	0.0235693	TTN
ENSG00000134802	187.103	-1.37199	0.408257	-3.36061	0.000777714	0.0235693	SLC43A3
ENSG00000127870	3786.82	1.42387	0.423699	3.36057	0.000777812	0.0235693	RNF6
ENSG00000159231	107.228	1.29457	0.385238	3.36043	0.000778222	0.0235693	CBR3
ENSG00000234329	40.3704	2.20222	0.655368	3.36029	0.000778616	0.0235693	RPL7AP16
ENSG00000262503	76.1312	2.13302	0.634869	3.35979	0.000780025	0.0235722	LOC100128007
ENSG00000171867	9820.16	0.982943	0.292561	3.35978	0.000780034	0.0235722	PRNP
ENSG00000144535	840.863	-0.935015	0.27839	-3.35865	0.000783242	0.0236491	DIS3L2
ENSG00000107140	1946.22	1.64494	0.489824	3.35823	0.000784423	0.0236648	TESK1
ENSG00000099956	2536.08	-1.20136	0.357767	-3.35794	0.000785267	0.0236683	SMARCB1
ENSG00000114767	1758.9	-1.67645	0.499281	-3.35772	0.000785868	0.0236683	RRP9
ENSG00000184545	818.722	0.981469	0.292365	3.357	0.000787918	0.02371	DUSP8
ENSG00000205485	290.153	1.66427	0.495838	3.35648	0.0007894	0.0237297	LOC100133091
ENSG00000083720	1335.54	-1.39382	0.415285	-3.35631	0.000789902	0.0237297	OXCT1
ENSG00000108528	1352.24	-1.33697	0.398428	-3.35561	0.000791895	0.0237695	SLC25A11
ENSG00000261924	92.833	3.20379	0.954862	3.35524	0.000792974	0.0237819	LOC400627
ENSG00000223572	160.123	-1.72699	0.514968	-3.35359	0.0007977	0.0239035	CKMT1A
ENSG00000101280	51.9591	2.84019	0.847362	3.3518	0.000802888	0.0240388	ANGPT4
ENSG00000164404	41.8472	2.02966	0.605617	3.3514	0.000804047	0.0240446	GDF9
ENSG00000140990	2648.7	-1.4418	0.430225	-3.35127	0.00080443	0.0240446	NDUFB10
ENSG00000188993	41.582	1.94623	0.580962	3.35002	0.000808054	0.0241156	LRRC66
ENSG00000206652	6.82742	5.25495	1.56875	3.34976	0.000808821	0.0241156	RNU1-1
ENSG00000172432	4718.78	1.41271	0.421734	3.34975	0.000808834	0.0241156	GTPBP2
ENSG00000131115	948.442	1.59236	0.475477	3.34898	0.000811098	0.0241573	ZNF227
ENSG00000151014	2376.76	2.07104	0.618439	3.34881	0.000811589	0.0241573	NOCT
ENSG00000161981	465.698	-1.20867	0.361279	-3.34552	0.00082127	0.0244203	SNRNP25
ENSG00000048162	1119.04	-1.11026	0.331881	-3.34535	0.000821794	0.0244203	NOP16
ENSG00000073536	1124.68	-1.07253	0.320626	-3.34511	0.00082249	0.0244206	NLE1
ENSG00000123219	433.143	-1.845	0.55176	-3.34385	0.00082625	0.0245118	CENPK
ENSG00000080561	427.943	1.27981	0.382873	3.34265	0.000829817	0.0245505	MID2
ENSG00000116991	1148.13	1.05666	0.316116	3.34264	0.000829866	0.0245505	SIPA1L2
ENSG00000156869	658.557	0.940426	0.281344	3.34262	0.000829907	0.0245505	FRRS1
ENSG00000115657	229.957	1.47885	0.44246	3.34233	0.00083078	0.0245505	ABCB6
ENSG00000259330	132.961	-1.22601	0.366825	-3.34222	0.000831123	0.0245505	INAFM2
ENSG00000106689	362.066	-1.04883	0.31383	-3.34203	0.000831682	0.0245505	LHX2
ENSG00000250271	80.5472	1.77302	0.530592	3.34158	0.000833034	0.02457	NA
ENSG00000168374	11749.2	1.24738	0.373447	3.34017	0.000837272	0.0246746	ARF4
ENSG00000214182	2838.12	-1.55586	0.465867	-3.33972	0.00083864	0.0246945	PTMAP5
ENSG00000156232	1158.62	1.52569	0.456901	3.33922	0.000840141	0.0246982	WHAMM
ENSG00000095906	1764.4	-0.872984	0.261434	-3.33922	0.00084015	0.0246982	NUBP2
ENSG00000179091	6381.9	-1.29301	0.387427	-3.33742	0.000845606	0.0248381	CYC1
ENSG00000082269	1765.32	1.22269	0.366464	3.33647	0.000848496	0.0248941	FAM135A
ENSG00000244479	287.621	1.49435	0.447914	3.33624	0.000849198	0.0248941	NA
ENSG00000213339	670.78	-1.39961	0.419534	-3.33611	0.000849605	0.0248941	QTRT1
ENSG00000176024	157.41	1.54294	0.462643	3.33505	0.000852828	0.024967	ZNF613
ENSG00000173193	2189.32	1.20225	0.360526	3.33471	0.00085389	0.024967	PARP14
ENSG00000144485	1078.94	-1.63719	0.490989	-3.33448	0.000854582	0.024967	HES6
ENSG00000120262	23.3993	3.40026	1.01976	3.33438	0.000854894	0.024967	CCDC170
ENSG00000260633	22.9497	2.10574	0.631713	3.33338	0.000857989	0.0250368	NA
ENSG00000116014	88.263	-1.68772	0.506433	-3.33257	0.000860492	0.0250553	KISS1R
ENSG00000184489	588.074	-2.24073	0.672417	-3.33236	0.00086114	0.0250553	PTP4A3
ENSG00000196950	2127.62	-1.63118	0.48952	-3.33221	0.000861591	0.0250553	SLC39A10
ENSG00000257335	70.3996	2.02157	0.60673	3.33191	0.000862522	0.0250553	MGAM
ENSG00000130826	3967.84	-1.45196	0.435777	-3.33188	0.000862614	0.0250553	DKC1
ENSG00000132801	180.685	1.40521	0.421755	3.33181	0.000862836	0.0250553	ZSWIM3
ENSG00000204228	307.575	-1.83506	0.550816	-3.33153	0.000863707	0.0250602	HSD17B8
ENSG00000141577	1114.56	-1.07136	0.321741	-3.3299	0.000868772	0.0251866	CEP131
ENSG00000159055	796.855	-1.39803	0.419911	-3.32935	0.000870479	0.0252156	MIS18A
ENSG00000171130	787.26	-0.977771	0.293777	-3.32828	0.000873844	0.0252925	ATP6V0E2
ENSG00000175216	7884.35	-1.07583	0.3233	-3.32764	0.000875841	0.0253162	CKAP5
ENSG00000205208	650.761	-1.53441	0.461119	-3.32757	0.000876082	0.0253162	C4orf46
ENSG00000185298	2319.86	-0.842589	0.253283	-3.32667	0.000878903	0.0253772	CCDC137
ENSG00000182308	198.591	1.97836	0.594804	3.32607	0.000880784	0.0254109	DCAF4L1
ENSG00000162066	192.492	-1.67636	0.50417	-3.325	0.000884186	0.0254884	AMDHD2
ENSG00000167977	5016.97	1.42469	0.428527	3.32463	0.000885359	0.0255016	KCTD5
ENSG00000094914	1929.3	-1.13233	0.340653	-3.324	0.000887348	0.0255383	AAAS
ENSG00000080802	1787.43	1.34881	0.405893	3.32307	0.000890341	0.0256038	CNOT4
ENSG00000114854	65.0843	-2.34367	0.705329	-3.32281	0.000891169	0.0256069	TNNC1
ENSG00000212123	62.9449	-2.53857	0.764129	-3.32218	0.000893162	0.0256435	PRR22
ENSG00000111450	1537.56	-1.08874	0.327855	-3.3208	0.000897604	0.0257503	STX2
ENSG00000213160	1604.35	-1.33264	0.401417	-3.31983	0.000900728	0.0258192	KLHL23
ENSG00000183977	24.915	2.2172	0.66794	3.31946	0.000901922	0.0258326	PP2D1
ENSG00000204178	1818.56	1.66516	0.501865	3.31794	0.000906853	0.025953	MACO1
ENSG00000107290	10506.9	1.24509	0.375361	3.31705	0.000909717	0.0260141	SETX
ENSG00000198435	953.048	-1.43828	0.43366	-3.31661	0.000911179	0.026035	NRARP
ENSG00000163491	98.3153	2.24533	0.677749	3.31292	0.000923272	0.0263594	NEK10
ENSG00000234393	18.8544	3.26486	0.985755	3.31204	0.000926168	0.0263811	NA
ENSG00000111912	1474.24	1.04978	0.316974	3.31187	0.00092674	0.0263811	NCOA7
ENSG00000162377	894.559	-1.175	0.354795	-3.31176	0.000927099	0.0263811	COA7
ENSG00000148362	869.907	-1.51641	0.457892	-3.31171	0.000927272	0.0263811	PAXX
ENSG00000136811	2478.27	-1.15265	0.348078	-3.31148	0.000928044	0.0263811	ODF2
ENSG00000198932	95.9676	1.96437	0.593223	3.31135	0.00092847	0.0263811	GPRASP1
ENSG00000265452	28.5546	2.39227	0.723102	3.30835	0.000938478	0.0266442	MIR3682
ENSG00000213073	132.997	2.07639	0.627774	3.30754	0.000941187	0.0266999	CHP1P2
ENSG00000110104	979.541	-1.55667	0.470748	-3.3068	0.000943694	0.0267498	CCDC86
ENSG00000170100	888.674	1.24221	0.375684	3.30654	0.000944554	0.0267529	ZNF778
ENSG00000127616	4390.29	-0.936412	0.283325	-3.30508	0.000949484	0.0268711	SMARCA4
ENSG00000044459	240.272	-1.257	0.380534	-3.30326	0.000955694	0.0270254	CNTLN
ENSG00000181894	369.737	1.59839	0.484027	3.30227	0.000959067	0.0270994	ZNF329
ENSG00000106144	2300.81	-0.909417	0.275411	-3.30204	0.000959856	0.0271002	CASP2
ENSG00000232725	15.2261	3.14838	0.953546	3.30176	0.000960809	0.0271056	NA
ENSG00000267586	9.90081	4.24616	1.28627	3.30115	0.00096291	0.0271434	LINC00907
ENSG00000235109	703.311	1.27354	0.385848	3.30063	0.000964679	0.0271718	ZSCAN31
ENSG00000146410	369.416	-1.72934	0.523987	-3.30035	0.000965643	0.0271775	MTFR2
ENSG00000148572	1306.41	0.90349	0.273841	3.29932	0.000969186	0.0272557	NRBF2
ENSG00000101986	1359.97	1.59895	0.484698	3.29885	0.000970831	0.0272715	ABCD1
ENSG00000178913	3210.27	1.01202	0.306791	3.29872	0.000971279	0.0272715	TAF7
ENSG00000196960	7.31913	5.34525	1.62116	3.29718	0.000976625	0.0273932	NA
ENSG00000125520	1320.92	-1.77383	0.53801	-3.29702	0.000977149	0.0273932	SLC2A4RG
ENSG00000102786	2342.58	1.08464	0.329047	3.29632	0.000979593	0.0274402	INTS6
ENSG00000152463	30.4339	2.70759	0.821569	3.29563	0.000982	0.0274648	OLAH
ENSG00000023318	2777.37	1.1345	0.344245	3.29563	0.000982015	0.0274648	ERP44
ENSG00000144579	1441.19	-1.3674	0.415051	-3.29454	0.000985815	0.0275495	CTDSP1
ENSG00000204386	1762.06	1.31983	0.400639	3.2943	0.000986664	0.0275516	NEU1
ENSG00000107130	3019.3	-1.04864	0.318354	-3.29396	0.000987871	0.0275638	NCS1
ENSG00000187475	7.68428	5.41567	1.64434	3.29351	0.000989442	0.0275808	H1-6
ENSG00000136114	133.341	1.83784	0.558058	3.29328	0.000990246	0.0275808	THSD1
ENSG00000139291	486.429	-1.18259	0.359107	-3.29313	0.000990802	0.0275808	TMEM19
ENSG00000117036	3131.45	1.12705	0.342302	3.29258	0.000992738	0.0276039	ETV3
ENSG00000103202	784.269	-1.53428	0.465999	-3.29245	0.000993181	0.0276039	NME4
ENSG00000173120	7374.21	1.46977	0.44645	3.29213	0.000994312	0.0276138	KDM2A
ENSG00000184697	13.5317	2.7843	0.845924	3.29143	0.000996792	0.0276612	CLDN6
ENSG00000094916	5217.35	-1.11891	0.340087	-3.29008	0.00100161	0.0277732	CBX5
ENSG00000235631	8.27253	4.55356	1.38431	3.28941	0.00100396	0.0278168	RNF148
ENSG00000125434	129.629	-1.7694	0.538082	-3.28834	0.00100781	0.0279017	SLC25A35
ENSG00000008838	2642.6	-0.989264	0.300892	-3.28777	0.00100985	0.0279366	MED24
ENSG00000196352	3439.18	1.13603	0.345675	3.2864	0.00101476	0.0280506	CD55
ENSG00000151553	2222.93	1.30371	0.396794	3.28562	0.00101756	0.0281064	FAM160B1
ENSG00000162413	3721.68	1.5825	0.481823	3.28441	0.00102197	0.0282062	KLHL21
ENSG00000171621	1287.23	0.972662	0.29617	3.28414	0.00102295	0.0282115	SPSB1
ENSG00000106327	252.533	-1.15686	0.352349	-3.28327	0.00102609	0.028276	TFR2
ENSG00000260423	28.9754	-2.34286	0.713707	-3.28267	0.0010283	0.0283151	LINC02367
ENSG00000143314	1666.75	-1.37823	0.419989	-3.28158	0.00103229	0.028403	MRPL24
ENSG00000091164	5544.84	1.32967	0.405307	3.28064	0.00103572	0.0284755	TXNL1
ENSG00000108306	607.904	1.21161	0.369402	3.27992	0.00103837	0.0285146	FBXL20
ENSG00000105281	12027.5	1.08979	0.332271	3.27982	0.00103874	0.0285146	SLC1A5
ENSG00000144040	1150.13	1.75423	0.535014	3.27885	0.0010423	0.0285902	SFXN5
ENSG00000177575	4.77791	5.73002	1.74801	3.27802	0.00104537	0.0286525	CD163
ENSG00000126775	1811.32	1.33078	0.406205	3.27614	0.00105237	0.028822	ATG14
ENSG00000133878	7.88105	4.55846	1.39153	3.27585	0.00105344	0.0288294	DUSP26
ENSG00000160767	1946.17	-1.03904	0.317279	-3.27484	0.00105722	0.0289063	FAM189B
ENSG00000177156	4200.27	-0.896862	0.273879	-3.27467	0.00105787	0.0289063	TALDO1
ENSG00000109270	1565.44	1.40386	0.428803	3.27391	0.00106071	0.0289615	LAMTOR3
ENSG00000178531	651.984	-2.30991	0.705977	-3.27193	0.00106814	0.0291064	CTXN1
ENSG00000100330	3549.07	1.0776	0.32935	3.2719	0.00106828	0.0291064	MTMR3
ENSG00000028203	3558.66	1.19155	0.364194	3.27174	0.00106887	0.0291064	VEZT
ENSG00000240602	174.205	1.09299	0.33408	3.27163	0.00106928	0.0291064	AADACP1
ENSG00000151687	72.6945	1.90616	0.582686	3.27133	0.00107041	0.029115	ANKAR
ENSG00000147535	1768.55	1.53047	0.467908	3.27088	0.00107214	0.0291398	PLPP5
ENSG00000112667	1033.49	-1.69357	0.517866	-3.27029	0.00107439	0.0291787	DNPH1
ENSG00000161999	860.832	-0.984105	0.300992	-3.26954	0.00107722	0.0292333	JMJD8
ENSG00000198538	1182.02	1.22207	0.374057	3.26707	0.00108665	0.0294669	ZNF28
ENSG00000160014	9112.67	-1.10627	0.338725	-3.26598	0.00109085	0.0295568	CALM3
ENSG00000091483	2112.87	-1.03594	0.317212	-3.26578	0.00109163	0.0295568	FH
ENSG00000154035	618.181	1.36423	0.417815	3.26515	0.00109405	0.0296001	NA
ENSG00000164879	44.2148	1.72812	0.529358	3.26455	0.00109637	0.0296001	CA3
ENSG00000159259	1317.08	-1.40028	0.428953	-3.26442	0.00109688	0.0296001	CHAF1B
ENSG00000006625	1296.24	-1.23165	0.377301	-3.26438	0.00109703	0.0296001	GGCT
ENSG00000223802	22.7815	2.39317	0.733137	3.26429	0.00109737	0.0296001	CERS1
ENSG00000213465	394.332	-1.42649	0.437046	-3.26393	0.00109878	0.0296155	ARL2
ENSG00000198298	106.106	-1.73905	0.532866	-3.26357	0.00110018	0.0296261	ZNF485
ENSG00000136802	3660.7	1.58985	0.487193	3.26328	0.00110131	0.0296261	LRRC8A
ENSG00000180011	861.423	-1.20622	0.369646	-3.26319	0.00110166	0.0296261	ZADH2
ENSG00000080815	3225.78	1.0742	0.329245	3.26262	0.00110389	0.0296612	PSEN1
ENSG00000173812	25957.3	1.18866	0.364347	3.26243	0.00110463	0.0296612	EIF1
ENSG00000180423	158.253	1.46601	0.44942	3.262	0.0011063	0.0296837	HARBI1
ENSG00000135454	2760.74	1.67563	0.513755	3.26154	0.00110809	0.0297094	B4GALNT1
ENSG00000165312	538.344	0.913753	0.280202	3.26106	0.00110998	0.0297377	OTUD1
ENSG00000102743	428.214	-1.5721	0.482126	-3.26077	0.00111109	0.0297449	SLC25A15
ENSG00000116209	4653.88	1.26184	0.387003	3.26055	0.00111198	0.0297466	TMEM59
ENSG00000260751	123.335	2.21165	0.67841	3.26004	0.00111395	0.0297768	NA
ENSG00000048405	2112.82	1.16871	0.358666	3.2585	0.00112003	0.0299051	ZNF800
ENSG00000224597	1196.1	1.48529	0.455834	3.2584	0.00112043	0.0299051	SVIL-AS1
ENSG00000105642	71.7473	1.59214	0.488675	3.25807	0.00112172	0.0299172	KCNN1
ENSG00000253304	308.46	-1.36066	0.417675	-3.2577	0.00112318	0.0299338	TMEM200B
ENSG00000075043	1160.48	-1.89025	0.580374	-3.25695	0.00112615	0.0299905	KCNQ2
ENSG00000153574	1234.13	-1.55084	0.47642	-3.25519	0.00113318	0.0301553	RPIA
ENSG00000187833	34.4577	-2.75745	0.847238	-3.25464	0.00113538	0.0301913	C2orf78
ENSG00000158234	301.815	-0.99088	0.304479	-3.25435	0.00113653	0.0301994	FAIM
ENSG00000154342	146.081	-1.14585	0.352127	-3.25407	0.00113765	0.030206	WNT3A
ENSG00000269609	504.347	-1.30552	0.40123	-3.25378	0.00113879	0.030206	RPARP-AS1
ENSG00000165388	159.31	-2.43325	0.747852	-3.25365	0.00113932	0.030206	NA
ENSG00000012124	219.347	-1.53311	0.471273	-3.25313	0.0011414	0.0302385	CD22
ENSG00000119878	1203.34	1.35032	0.4153	3.25143	0.00114825	0.0303975	CRIPT
ENSG00000163659	4432.52	1.27217	0.391344	3.25077	0.00115093	0.0304458	TIPARP
ENSG00000267265	144.179	1.66478	0.512256	3.2499	0.00115444	0.0305136	NA
ENSG00000057757	4617.28	1.90943	0.587571	3.24969	0.00115529	0.0305136	PITHD1
ENSG00000134070	526.409	1.39511	0.429335	3.24946	0.00115623	0.0305136	IRAK2
ENSG00000135077	41.042	2.71272	0.834883	3.24922	0.00115721	0.0305136	HAVCR2
ENSG00000103067	1417.91	-1.23481	0.380047	-3.24908	0.00115777	0.0305136	ESRP2
ENSG00000080608	1410.47	-1.22316	0.376607	-3.24784	0.00116287	0.0306253	PUM3
ENSG00000140983	1571.31	-1.05049	0.323473	-3.24754	0.00116405	0.0306339	RHOT2
ENSG00000160285	1924.48	-1.75955	0.542016	-3.2463	0.00116915	0.0307455	LSS
ENSG00000162923	8923.22	1.28135	0.394743	3.24603	0.00117028	0.0307524	WDR26
ENSG00000237594	15.8881	-2.7194	0.837876	-3.24559	0.00117208	0.0307771	LOC150051
ENSG00000181418	294.625	-1.57974	0.486956	-3.24411	0.00117816	0.0308858	DDN
ENSG00000136643	2472.92	1.24176	0.382791	3.24396	0.00117882	0.0308858	RPS6KC1
ENSG00000228313	16.5421	2.95714	0.911586	3.24396	0.00117882	0.0308858	NA
ENSG00000123395	1534.15	1.24414	0.383566	3.24362	0.0011802	0.0308918	ATG101
ENSG00000139173	405.509	1.46854	0.452766	3.24348	0.00118078	0.0308918	TMEM117
ENSG00000108733	425.189	1.15718	0.356887	3.24244	0.00118511	0.0309824	PEX12
ENSG00000257267	1243.43	1.40785	0.43434	3.24136	0.00118959	0.0310672	ZNF271P
ENSG00000069998	1783.8	-1.17282	0.361844	-3.24124	0.0011901	0.0310672	HDHD5
ENSG00000176244	78.7649	-1.91889	0.592217	-3.24019	0.00119452	0.0311598	ACBD7
ENSG00000182310	54.9926	-1.61121	0.497391	-3.23932	0.00119813	0.0312311	SPACA6
ENSG00000242180	115.887	-2.01495	0.622097	-3.23897	0.00119964	0.0312437	NA
ENSG00000182208	1016.78	1.35359	0.417932	3.23879	0.00120037	0.0312437	MOB2
ENSG00000228782	314.576	1.55876	0.481321	3.23849	0.00120162	0.0312536	NA
ENSG00000244625	85.2486	1.80894	0.558647	3.23808	0.00120337	0.0312763	NA
ENSG00000162695	2912.72	1.2323	0.380673	3.23717	0.00120724	0.0313321	SLC30A7
ENSG00000178409	357.901	-0.997938	0.308276	-3.23715	0.00120728	0.0313321	BEND3
ENSG00000165238	961.891	-1.35982	0.420167	-3.23639	0.00121052	0.0313934	WNK2
ENSG00000184205	2210.55	1.53207	0.473427	3.23613	0.00121164	0.0313997	TSPYL2
ENSG00000235173	28.7209	-2.5189	0.778492	-3.23562	0.00121379	0.0314302	HGH1
ENSG00000010610	131.456	1.67991	0.519223	3.23543	0.00121458	0.0314302	CD4
ENSG00000130309	3871.8	-1.52701	0.472023	-3.23504	0.00121625	0.0314506	COLGALT1
ENSG00000149948	6974.35	-1.70774	0.527963	-3.23458	0.00121822	0.0314786	HMGA2
ENSG00000152684	2718.3	1.36596	0.422481	3.23319	0.00122417	0.0316094	PELO
ENSG00000109111	12039.5	1.61149	0.498584	3.23214	0.00122868	0.0316683	SUPT6H
ENSG00000228106	108.244	1.41297	0.437174	3.23205	0.00122907	0.0316683	NA
ENSG00000269175	18.3614	-2.35061	0.727283	-3.23204	0.00122911	0.0316683	NA
ENSG00000162551	24.0806	-2.65766	0.822413	-3.23154	0.00123123	0.0316988	ALPL
ENSG00000156050	222.296	1.16188	0.359565	3.23135	0.00123207	0.0316988	FAM161B
ENSG00000197933	465.813	1.20246	0.372435	3.22863	0.00124384	0.0319784	ZNF823
ENSG00000090447	729.581	-1.36629	0.423273	-3.22793	0.00124691	0.0320342	TFAP4
ENSG00000256673	34.0404	-2.50399	0.775789	-3.22767	0.00124801	0.0320394	NA
ENSG00000188130	2065.56	-1.12941	0.349973	-3.22713	0.00125037	0.0320768	MAPK12
ENSG00000037637	2122.97	1.03535	0.32088	3.22661	0.00125267	0.0321128	FBXO42
ENSG00000186919	33.0753	2.79994	0.868032	3.22562	0.001257	0.0322008	ZACN
ENSG00000119760	3009.8	1.33658	0.414421	3.22519	0.0012589	0.0322263	SUPT7L
ENSG00000100979	315.996	1.56169	0.484322	3.2245	0.00126194	0.0322689	PLTP
ENSG00000144802	683.003	1.39821	0.433634	3.2244	0.00126238	0.0322689	NFKBIZ
ENSG00000184990	1307.44	-1.21199	0.376252	-3.22123	0.00127642	0.0326044	SIVA1
ENSG00000116062	2490.1	-1.03572	0.321805	-3.21848	0.00128872	0.0328951	MSH6
ENSG00000175318	322.154	-1.26636	0.393501	-3.21818	0.00129006	0.0329057	GRAMD2A
ENSG00000188033	216.253	1.98807	0.617808	3.21794	0.00129116	0.0329102	ZNF490
ENSG00000204406	841.836	1.21513	0.377688	3.21729	0.00129407	0.0329317	MBD5
ENSG00000197905	743.83	-1.29924	0.403863	-3.21703	0.00129526	0.0329317	TEAD4
ENSG00000113615	2981.62	1.07331	0.333651	3.21687	0.00129598	0.0329317	SEC24A
ENSG00000073050	598.496	-1.3213	0.410749	-3.21679	0.00129631	0.0329317	XRCC1
ENSG00000100258	1133.55	-1.02755	0.319438	-3.21673	0.00129662	0.0329317	LMF2
ENSG00000167601	2913.63	-1.55886	0.484673	-3.21632	0.00129846	0.032955	AXL
ENSG00000145246	769.185	1.42858	0.444323	3.21517	0.00130366	0.0330513	ATP10D
ENSG00000249911	21.4532	3.41277	1.06154	3.21491	0.00130484	0.0330513	NA
ENSG00000249345	37.084	1.70267	0.529623	3.21487	0.00130503	0.0330513	LINC02405
ENSG00000068976	119.626	1.82175	0.566794	3.21412	0.00130844	0.033114	PYGM
ENSG00000121749	2497.69	1.24315	0.386953	3.21267	0.00131507	0.0332581	TBC1D15
ENSG00000184348	18.1955	3.41744	1.06381	3.21244	0.00131614	0.0332617	NA
ENSG00000106328	26.2095	2.28989	0.713091	3.21122	0.00132173	0.0333792	FSCN3
ENSG00000144218	6.7683	5.22916	1.62927	3.20952	0.00132959	0.0335144	AFF3
ENSG00000171224	1461.1	1.79344	0.558791	3.20951	0.00132963	0.0335144	FAM241B
ENSG00000182173	1800.95	-1.20699	0.376074	-3.20945	0.0013299	0.0335144	TSEN54
ENSG00000089006	4438.77	-1.21017	0.377094	-3.2092	0.00133106	0.0335199	SNX5
ENSG00000164403	433.326	-1.24939	0.389387	-3.20862	0.00133375	0.033564	SHROOM1
ENSG00000203952	36.8719	1.74587	0.544155	3.2084	0.00133474	0.0335653	CCDC160
ENSG00000162599	667.692	-1.14553	0.357134	-3.20757	0.00133862	0.0336392	NFIA
ENSG00000166024	1038.44	1.18486	0.369519	3.20649	0.00134365	0.0337417	R3HCC1L
ENSG00000215190	248.325	1.87197	0.583898	3.206	0.00134596	0.0337558	GUSBP1
ENSG00000075407	3407.98	1.32427	0.413063	3.20596	0.00134611	0.0337558	ZNF37A
ENSG00000138696	17.2399	4.00128	1.24821	3.20561	0.00134774	0.0337732	BMPR1B
ENSG00000149136	8738.96	-1.10113	0.343561	-3.20505	0.00135037	0.0338152	SSRP1
ENSG00000028839	1551.18	1.19527	0.373121	3.20344	0.00135796	0.0339814	TBPL1
ENSG00000184709	10.8818	-4.13607	1.29152	-3.20248	0.00136252	0.0340716	LRRC26
ENSG00000239382	329.029	1.84632	0.57666	3.20174	0.00136599	0.0341345	ALKBH6
ENSG00000101236	2018.57	1.28214	0.400595	3.20059	0.00137146	0.0342472	RNF24
ENSG00000173545	2353.22	1.47842	0.462108	3.19929	0.00137765	0.0343776	ZNF622
ENSG00000198089	935.517	-1.39938	0.437463	-3.19886	0.00137973	0.0343956	SFI1
ENSG00000121957	1901.68	-1.42582	0.44576	-3.19862	0.00138087	0.0343956	GPSM2
ENSG00000171606	1016.88	1.39648	0.4366	3.19854	0.00138126	0.0343956	ZNF274
ENSG00000048342	405.542	-1.38848	0.434139	-3.19823	0.00138274	0.0344083	CC2D2A
ENSG00000163959	145.522	1.59646	0.499274	3.19756	0.00138596	0.0344628	SLC51A
ENSG00000131781	62.1604	1.67697	0.524483	3.19737	0.00138686	0.0344628	FMO5
ENSG00000215883	204.537	-1.77172	0.554274	-3.19647	0.00139118	0.0345461	CYB5RL
ENSG00000157326	261.108	-1.13349	0.354777	-3.19493	0.00139863	0.0347068	DHRS4
ENSG00000116903	2167.01	1.43238	0.448378	3.19458	0.00140033	0.0347248	EXOC8
ENSG00000236199	31.1798	2.82491	0.884548	3.19362	0.001405	0.0348166	NA
ENSG00000255010	12.253	4.66572	1.462	3.19132	0.00141624	0.0350554	NA
ENSG00000185482	112.033	-1.52556	0.478045	-3.19125	0.00141661	0.0350554	STAC3
ENSG00000113389	60.6049	1.77787	0.557325	3.19	0.00142272	0.0351822	NPR3
ENSG00000132330	116.41	-1.22023	0.382971	-3.18623	0.00144141	0.0355964	SCLY
ENSG00000198736	1651.73	1.57157	0.493239	3.18622	0.00144146	0.0355964	MSRB1
ENSG00000124762	23399.8	1.30286	0.409167	3.18417	0.0014517	0.0358242	CDKN1A
ENSG00000105497	937.139	1.53146	0.481053	3.18355	0.00145481	0.0358763	ZNF175
ENSG00000166888	2228.57	-1.26462	0.397389	-3.18231	0.00146103	0.0360048	STAT6
ENSG00000169813	10197.1	-0.983046	0.308988	-3.1815	0.00146512	0.0360579	HNRNPF
ENSG00000115694	3050.59	-1.12333	0.353084	-3.18149	0.00146521	0.0360579	STK25
ENSG00000173546	1491.65	-1.28044	0.402518	-3.18107	0.00146731	0.0360611	CSPG4
ENSG00000182903	2648.05	1.3842	0.435139	3.18106	0.00146736	0.0360611	ZNF721
ENSG00000132589	2374.41	-1.16193	0.3655	-3.17901	0.00147781	0.0362929	FLOT2
ENSG00000224431	51.3011	1.77131	0.557288	3.17845	0.00148064	0.0363324	NA
ENSG00000142856	805.721	-1.23428	0.388369	-3.17812	0.00148234	0.0363324	ITGB3BP
ENSG00000178202	1005.26	-0.968862	0.304856	-3.17809	0.00148248	0.0363324	POGLUT3
ENSG00000198853	2215.51	1.61864	0.509506	3.17688	0.00148868	0.0364593	RUSC2
ENSG00000159479	1714.6	1.46384	0.460894	3.17609	0.00149276	0.0365343	MED8
ENSG00000184986	143.692	-1.25135	0.394041	-3.17569	0.00149483	0.0365597	TMEM121
ENSG00000167699	2257.98	-1.02473	0.322753	-3.17497	0.00149854	0.0366104	GLOD4
ENSG00000162783	4685.04	1.11144	0.350072	3.17489	0.00149896	0.0366104	IER5
ENSG00000138798	83.1745	1.75115	0.551876	3.17308	0.0015083	0.0368134	EGF
ENSG00000188242	168.995	-1.38839	0.437623	-3.17258	0.0015109	0.0368518	PP7080
ENSG00000136152	2025.24	0.956962	0.301812	3.17072	0.00152062	0.0370635	COG3
ENSG00000179361	1142.56	1.50428	0.474655	3.16922	0.00152849	0.0372051	ARID3B
ENSG00000075618	8660.63	-1.01686	0.320903	-3.16874	0.001531	0.0372051	FSCN1
ENSG00000060566	22.0873	-2.16644	0.683704	-3.16868	0.00153131	0.0372051	CREB3L3
ENSG00000186448	2034.98	1.21611	0.383795	3.16864	0.00153153	0.0372051	ZNF197
ENSG00000163602	3364.21	0.936513	0.295565	3.16856	0.00153199	0.0372051	RYBP
ENSG00000244097	21.4727	3.15155	0.994675	3.16842	0.00153269	0.0372051	RPS4XP17
ENSG00000188290	1037.31	-2.01778	0.637187	-3.1667	0.00154178	0.0374003	HES4
ENSG00000180902	521.285	-2.06324	0.6518	-3.16544	0.00154848	0.0375372	D2HGDH
ENSG00000119048	2419.38	0.945279	0.298669	3.16497	0.001551	0.0375726	UBE2B
ENSG00000213693	85.646	1.85001	0.584621	3.16445	0.00155374	0.0376136	SEC14L1P1
ENSG00000135452	743.932	1.02355	0.323494	3.16405	0.00155589	0.0376401	TSPAN31
ENSG00000204394	7515.48	-1.04153	0.329234	-3.1635	0.00155884	0.0376859	VARS1
ENSG00000101871	2805.12	-0.866678	0.273998	-3.16308	0.00156112	0.0377047	MID1
ENSG00000272405	4548.74	1.11378	0.352132	3.16296	0.00156173	0.0377047	NA
ENSG00000178952	10035.8	-0.879949	0.278226	-3.16271	0.00156309	0.0377119	TUFM
ENSG00000042832	21.7102	2.52694	0.79907	3.16235	0.00156499	0.0377284	TG
ENSG00000164117	660.397	1.00904	0.319096	3.16219	0.00156589	0.0377284	FBXO8
ENSG00000074219	750.334	-1.00451	0.317784	-3.16099	0.00157235	0.0378585	TEAD2
ENSG00000248206	10.5301	4.92226	1.55739	3.16058	0.00157454	0.0378856	NA
ENSG00000154263	71.0529	2.23459	0.707255	3.15952	0.00158028	0.037998	ABCA10
ENSG00000112343	1705.74	1.2413	0.392999	3.15854	0.0015856	0.0380767	TRIM38
ENSG00000160193	439.797	-1.30094	0.411887	-3.15849	0.00158589	0.0380767	WDR4
ENSG00000184900	927.434	-1.07808	0.341345	-3.15833	0.00158675	0.0380767	SUMO3
ENSG00000140474	1554.29	-1.14731	0.363303	-3.158	0.00158858	0.0380948	ULK3
ENSG00000141027	2801.05	0.924785	0.293049	3.15573	0.00160095	0.0383292	NCOR1
ENSG00000100209	387.125	1.0708	0.339327	3.15567	0.00160132	0.0383292	HSCB
ENSG00000235213	6.37197	5.13564	1.62746	3.15562	0.00160158	0.0383292	OR6E1P
ENSG00000104369	780.498	-1.89319	0.600216	-3.15419	0.00160945	0.0384421	JPH1
ENSG00000170037	1830.19	-1.04014	0.329769	-3.15413	0.00160976	0.0384421	CNTROB
ENSG00000120694	15610.4	1.904	0.603658	3.1541	0.00160993	0.0384421	HSPH1
ENSG00000168917	287.742	1.48023	0.46932	3.15398	0.0016106	0.0384421	SLC35G2
ENSG00000113356	2700.29	-1.22793	0.38938	-3.15354	0.00161303	0.0384742	POLR3G
ENSG00000253598	135.286	1.45423	0.461227	3.15295	0.00161629	0.0385264	SLC10A5
ENSG00000077312	2324.08	-1.15677	0.367168	-3.15051	0.00162984	0.0387978	SNRPA
ENSG00000100031	1148.56	1.89323	0.600936	3.15047	0.0016301	0.0387978	GGT1
ENSG00000137700	1298.74	-1.88231	0.597498	-3.15031	0.00163095	0.0387978	SLC37A4
ENSG00000007541	315.248	-1.15475	0.366667	-3.14932	0.00163648	0.0389036	PIGQ
ENSG00000003400	127.066	1.21945	0.387272	3.14882	0.00163932	0.038945	CASP10
ENSG00000138442	2966.96	-1.01484	0.322365	-3.14813	0.00164321	0.0389905	WDR12
ENSG00000079393	59.623	1.84589	0.586352	3.14809	0.00164342	0.0389905	DUSP13
ENSG00000132256	2078.24	0.996664	0.316697	3.14706	0.00164924	0.0391025	TRIM5
ENSG00000077616	234.945	1.41359	0.449227	3.14673	0.00165109	0.0391204	NAALAD2
ENSG00000184162	576.194	-1.32073	0.419748	-3.14648	0.00165248	0.0391273	NR2C2AP
ENSG00000203760	432.511	-1.34205	0.426626	-3.14574	0.00165669	0.0392009	CENPW
ENSG00000164867	322.465	-1.35002	0.429278	-3.14486	0.00166164	0.039292	NOS3
ENSG00000196505	1520.71	1.31632	0.418793	3.14313	0.0016715	0.0394989	GDAP2
ENSG00000187953	809.366	0.886079	0.281938	3.14281	0.00167332	0.0395158	PMS2CL
ENSG00000128563	1410.57	1.09307	0.347853	3.14234	0.00167601	0.0395532	PRKRIP1
ENSG00000272501	82.6573	2.7994	0.891172	3.14125	0.00168226	0.0396744	NA
ENSG00000132581	2324.95	1.58878	0.505871	3.14067	0.0016856	0.0397269	SDF2
ENSG00000163877	2119.99	1.55351	0.494944	3.13876	0.00169664	0.0399606	SNIP1
ENSG00000141076	3184.27	-1.17305	0.373793	-3.13822	0.00169975	0.0399935	UTP4
ENSG00000263806	18.623	2.81909	0.898333	3.13813	0.00170028	0.0399935	NA
ENSG00000166900	4130.61	1.19269	0.380099	3.13785	0.00170191	0.0400055	STX3
ENSG00000105708	499.719	1.11713	0.356098	3.13715	0.00170597	0.0400746	ZNF14
ENSG00000129534	1228.81	-1.22831	0.391688	-3.13594	0.00171305	0.0402143	MIS18BP1
ENSG00000028277	118.07	1.22265	0.390164	3.13368	0.00172627	0.0404821	POU2F2
ENSG00000138079	22.7801	2.96058	0.944784	3.13361	0.00172672	0.0404821	SLC3A1
ENSG00000116120	3306.88	-1.19306	0.38076	-3.13337	0.00172814	0.0404828	FARSB
ENSG00000112182	405.281	1.17429	0.374787	3.13322	0.00172903	0.0404828	BACH2
ENSG00000168993	392.657	-1.91097	0.609981	-3.13283	0.00173131	0.0404905	CPLX1
ENSG00000050327	1300.7	1.05873	0.337962	3.13268	0.00173216	0.0404905	ARHGEF5
ENSG00000041982	16.8896	2.32581	0.742457	3.13258	0.00173276	0.0404905	TNC
ENSG00000260368	27.9731	2.57594	0.822589	3.1315	0.00173917	0.0406137	NA
ENSG00000165181	56.1723	-1.63322	0.521711	-3.1305	0.00174509	0.0407253	SHOC1
ENSG00000176933	20.2722	2.46447	0.787372	3.13	0.00174809	0.0407685	NA
ENSG00000148019	2045.41	-0.823813	0.263244	-3.12947	0.00175122	0.0407928	CEP78
ENSG00000128591	9771.54	1.74343	0.557106	3.12944	0.00175142	0.0407928	FLNC
ENSG00000145416	229.909	-1.27633	0.407929	-3.12881	0.00175514	0.0408528	MARCHF1
ENSG00000082126	31.8924	2.768	0.88486	3.12818	0.00175894	0.0409146	MPP4
ENSG00000177971	1089.96	-1.33531	0.426896	-3.12795	0.0017603	0.0409195	IMP3
ENSG00000092931	1047.37	1.08328	0.346457	3.12674	0.00176758	0.041062	MFSD11
ENSG00000204371	2191.11	-1.28935	0.412417	-3.12633	0.00177005	0.0410927	EHMT2
ENSG00000034677	1904.49	0.921343	0.294723	3.12613	0.00177123	0.0410931	RNF19A
ENSG00000108784	292.426	-1.92173	0.61485	-3.12553	0.00177483	0.0411501	NAGLU
ENSG00000168913	52.1116	-2.2415	0.7174	-3.12448	0.00178118	0.0412156	ENHO
ENSG00000167528	1016.69	1.23393	0.394924	3.12446	0.0017813	0.0412156	ZNF641
ENSG00000196700	644.841	-1.40219	0.448779	-3.12445	0.00178141	0.0412156	ZNF512B
ENSG00000107771	3004.6	0.880315	0.281764	3.1243	0.00178228	0.0412156	CCSER2
ENSG00000070495	4535.73	1.29974	0.416183	3.12301	0.00179014	0.0413602	JMJD6
ENSG00000127993	1218.33	1.43757	0.460334	3.12289	0.00179086	0.0413602	RBM48
ENSG00000150990	1679.93	-1.30675	0.418507	-3.12241	0.00179377	0.0413759	DHX37
ENSG00000159199	2475.31	-1.34412	0.430481	-3.12237	0.00179402	0.0413759	ATP5MC1
ENSG00000199072	8.18939	5.50855	1.76452	3.12184	0.00179724	0.0413759	MIRLET7F1
ENSG00000099994	217.763	-1.87976	0.602133	-3.12183	0.0017973	0.0413759	SUSD2
ENSG00000173273	5118.27	1.27512	0.408466	3.12172	0.00179795	0.0413759	TNKS
ENSG00000124103	27.9443	2.65055	0.849091	3.12163	0.0017985	0.0413759	FAM209A
ENSG00000263316	61.4062	1.77672	0.569385	3.12042	0.00180596	0.0415208	NA
ENSG00000248159	18.7272	3.24989	1.0416	3.12009	0.00180795	0.0415397	NA
ENSG00000130544	896.032	1.20324	0.385783	3.11895	0.00181495	0.0416738	ZNF557
ENSG00000164603	610.947	1.29548	0.415477	3.11806	0.00182043	0.0417437	BMT2
ENSG00000040487	974.874	1.56888	0.503182	3.11792	0.00182133	0.0417437	SLC66A1
ENSG00000162994	340.111	1.20976	0.388006	3.11789	0.00182151	0.0417437	CLHC1
ENSG00000167085	5239.19	-0.919896	0.295087	-3.11738	0.00182469	0.041786	PHB
ENSG00000135048	3097.12	1.25066	0.401212	3.11721	0.0018257	0.041786	CEMIP2
ENSG00000258168	257.694	1.12904	0.362338	3.11598	0.00183335	0.0419342	NA
ENSG00000176222	7.92956	4.01572	1.28906	3.11523	0.00183801	0.0420139	ZNF404
ENSG00000168769	1446.86	1.3947	0.447776	3.11474	0.00184109	0.0420573	TET2
ENSG00000075188	1385.83	-1.17955	0.378896	-3.11312	0.0018512	0.0422613	NUP37
ENSG00000105991	262.494	1.46772	0.471551	3.11253	0.00185491	0.0423188	HOXA1
ENSG00000160606	226.8	-1.61058	0.517619	-3.11153	0.00186124	0.0424359	TLCD1
ENSG00000159753	486.339	-1.2386	0.398193	-3.11056	0.00186734	0.042548	CARMIL2
ENSG00000172888	2642.93	0.870769	0.27997	3.11022	0.00186948	0.0425694	ZNF621
ENSG00000198431	48002.8	1.12904	0.363133	3.10917	0.00187615	0.0426682	TXNRD1
ENSG00000203817	39.8065	-2.41472	0.776648	-3.10916	0.00187621	0.0426682	NA
ENSG00000252690	43.9339	1.71578	0.551922	3.10874	0.00187886	0.0427013	NA
ENSG00000270574	8.42633	4.77697	1.53785	3.10626	0.00189469	0.0429269	NA
ENSG00000175305	324.086	-1.35626	0.436629	-3.10621	0.00189504	0.0429269	CCNE2
ENSG00000146281	2184.05	-1.42439	0.458579	-3.1061	0.00189576	0.0429269	PM20D2
ENSG00000154265	1324.49	1.12051	0.360761	3.10598	0.00189652	0.0429269	ABCA5
ENSG00000170356	10.0322	3.79143	1.22069	3.10597	0.00189656	0.0429269	OR2A20P
ENSG00000184860	1948.3	1.59328	0.513	3.10581	0.00189759	0.0429269	SDR42E1
ENSG00000110811	912.299	-1.24856	0.402009	-3.10579	0.0018977	0.0429269	P3H3
ENSG00000132000	42.2852	2.32106	0.747361	3.10568	0.00189842	0.0429269	PODNL1
ENSG00000121552	233.843	1.37032	0.441384	3.10461	0.00190533	0.0430296	CSTA
ENSG00000172500	1551.89	-1.40618	0.452942	-3.10456	0.00190564	0.0430296	FIBP
ENSG00000198315	4498.64	1.20047	0.386697	3.10441	0.00190658	0.0430296	ZKSCAN8
ENSG00000132824	6312.48	0.958661	0.308886	3.10361	0.00191176	0.0431192	SERINC3
ENSG00000188157	4693.39	-1.65342	0.532802	-3.10325	0.00191408	0.0431443	AGRN
ENSG00000196072	4257.35	1.41424	0.455788	3.10285	0.0019167	0.0431759	BLOC1S2
ENSG00000140403	8269.57	1.87403	0.604246	3.10145	0.00192579	0.0433533	DNAJA4
ENSG00000131969	34.1709	-1.73653	0.560199	-3.09984	0.00193627	0.0435618	ABHD12B
ENSG00000185551	2926.33	-1.50792	0.486528	-3.09934	0.00193951	0.0435854	NR2F2
ENSG00000272056	9.62981	3.13924	1.01289	3.0993	0.00193976	0.0435854	NA
ENSG00000066135	3642.78	1.1489	0.370814	3.09833	0.00194618	0.043702	KDM4A
ENSG00000110060	687.823	1.12044	0.36179	3.09694	0.00195528	0.0438786	PUS3
ENSG00000139722	3622.83	0.945922	0.305673	3.09455	0.0019711	0.0442059	VPS37B
ENSG00000245680	543.092	1.09831	0.354987	3.09396	0.00197505	0.0442668	ZNF585B
ENSG00000242439	10.7792	4.39043	1.41914	3.09373	0.0019766	0.0442736	RPS17P3
ENSG00000128059	2533.19	-1.04765	0.338703	-3.09311	0.0019807	0.0443376	PPAT
ENSG00000165912	1291.2	-1.27148	0.41116	-3.09243	0.00198527	0.044412	PACSIN3
ENSG00000155254	1025.37	-1.7561	0.567925	-3.09214	0.0019872	0.0444234	MARVELD1
ENSG00000123374	2370.26	-1.11132	0.359422	-3.09197	0.00198832	0.0444234	CDK2
ENSG00000188523	31.7431	-2.02448	0.654799	-3.09176	0.00198975	0.0444234	CFAP77
ENSG00000116984	1565.24	-1.66555	0.538734	-3.09161	0.00199076	0.0444234	MTR
ENSG00000204592	7151.96	0.871637	0.281985	3.09108	0.00199431	0.0444605	HLA-E
ENSG00000136718	2654.96	-0.904597	0.292656	-3.09099	0.00199492	0.0444605	IMP4
ENSG00000250802	73.3595	1.46088	0.472669	3.0907	0.00199683	0.0444754	ZBED3-AS1
ENSG00000169016	2039	1.08234	0.350338	3.08942	0.00200545	0.0446394	E2F6
ENSG00000136104	532.759	-1.25305	0.405675	-3.0888	0.00200965	0.044705	RNASEH2B
ENSG00000196712	2676.91	1.12861	0.365433	3.08842	0.00201224	0.0447346	NF1
ENSG00000240280	71.1485	-2.03125	0.657762	-3.08812	0.00201426	0.0447517	TCAM1P
ENSG00000112511	3042.15	1.32975	0.430678	3.08757	0.00201799	0.044781	PHF1
ENSG00000198890	255.423	-1.06874	0.346172	-3.08731	0.00201976	0.044781	PRMT6
ENSG00000185499	75.0738	-1.76978	0.573278	-3.08712	0.00202108	0.044781	MUC1
ENSG00000089820	1044.68	-1.97906	0.64108	-3.08707	0.00202142	0.044781	ARHGAP4
ENSG00000154316	5.4269	5.90941	1.91429	3.087	0.00202186	0.044781	TDH
ENSG00000065150	10231.5	-1.01205	0.327911	-3.08636	0.00202621	0.0448496	IPO5
ENSG00000187187	81.5515	1.71115	0.554575	3.08552	0.00203197	0.0449456	ZNF546
ENSG00000178814	691.518	-1.21298	0.39314	-3.08536	0.00203307	0.0449456	OPLAH
ENSG00000231721	398.097	1.29829	0.420853	3.0849	0.00203619	0.0449648	LINC-PINT
ENSG00000114354	8461.13	1.04888	0.340008	3.08486	0.00203646	0.0449648	TFG
ENSG00000101220	1493.37	-1.78694	0.579307	-3.08461	0.00203819	0.0449751	C20orf27
ENSG00000168826	345.71	1.346	0.436462	3.08389	0.00204313	0.045021	ZBTB49
ENSG00000172935	15.3401	-2.95625	0.958614	-3.08388	0.00204318	0.045021	MRGPRF
ENSG00000110931	1901.91	-1.24845	0.404848	-3.08376	0.00204406	0.045021	CAMKK2
ENSG00000162924	679.662	1.07835	0.349828	3.0825	0.00205271	0.0451837	REL
ENSG00000213853	1082.65	-1.32629	0.430329	-3.08204	0.0020559	0.0452138	EMP2
ENSG00000157741	2508.64	0.957392	0.310683	3.08157	0.00205912	0.0452138	UBN2
ENSG00000226329	35.0727	1.81375	0.588585	3.08154	0.0020593	0.0452138	NA
ENSG00000234841	6.54582	5.18819	1.68366	3.08149	0.00205964	0.0452138	LOC100422627
ENSG00000022840	6550.94	1.20882	0.392299	3.08138	0.00206042	0.0452138	RNF10
ENSG00000222881	5.68481	-4.95446	1.60806	-3.08101	0.002063	0.0452314	NA
ENSG00000167799	146.569	-2.38204	0.773163	-3.0809	0.00206376	0.0452314	NUDT8
ENSG00000150457	2014.37	1.3546	0.439881	3.07948	0.00207365	0.0454204	LATS2
ENSG00000125089	642.181	1.20132	0.390148	3.07913	0.00207607	0.0454234	SH3TC1
ENSG00000131828	2821.12	-0.996007	0.323475	-3.07909	0.00207634	0.0454234	PDHA1
ENSG00000198018	1046.76	1.21789	0.395572	3.07882	0.00207823	0.0454369	ENTPD7
ENSG00000116353	759.777	-1.32296	0.429923	-3.07721	0.00208948	0.0456413	MECR
ENSG00000239900	2363.43	-1.20255	0.390805	-3.07712	0.00209014	0.0456413	ADSL
ENSG00000129538	398.274	1.3642	0.44345	3.07634	0.00209561	0.0457231	RNASE1
ENSG00000163584	7534.9	-1.0459	0.339995	-3.07622	0.00209645	0.0457231	RPL22L1
ENSG00000153879	4554.34	1.00329	0.326249	3.07524	0.0021033	0.0458167	CEBPG
ENSG00000169718	3112.31	-1.19804	0.389574	-3.07524	0.00210331	0.0458167	DUS1L
ENSG00000187514	59346.3	-1.53708	0.499861	-3.07501	0.00210497	0.0458248	PTMA
ENSG00000053747	808.984	0.802578	0.261061	3.07429	0.00211002	0.0458462	LAMA3
ENSG00000198746	1031.96	1.89391	0.616061	3.07423	0.00211044	0.0458462	GPATCH3
ENSG00000239322	20.5097	2.49765	0.812448	3.07422	0.00211052	0.0458462	ATP6V1B1-AS1
ENSG00000114933	2373.23	1.35624	0.441187	3.07406	0.00211167	0.0458462	INO80D
ENSG00000226251	27.3235	2.51689	0.818781	3.07395	0.00211246	0.0458462	LINC02608
ENSG00000189042	359.36	1.14248	0.371687	3.07378	0.00211367	0.0458462	ZNF567
ENSG00000267501	10.034	3.30145	1.07461	3.07222	0.00212471	0.0460578	NA
ENSG00000173991	63.1918	1.41878	0.461847	3.07196	0.00212659	0.0460705	TCAP
ENSG00000178773	3298.63	-2.10042	0.683946	-3.07103	0.00213324	0.0461865	CPNE7
ENSG00000109814	4132.44	0.831695	0.270868	3.07048	0.00213717	0.0462435	UGDH
ENSG00000086730	606.043	1.07988	0.351735	3.07016	0.00213946	0.0462528	LAT2
ENSG00000124134	20.9964	2.66284	0.867378	3.06998	0.00214072	0.0462528	KCNS1
ENSG00000259319	38.5055	1.76076	0.57356	3.06987	0.00214149	0.0462528	NA
ENSG00000038210	1224.12	-1.00355	0.327011	-3.06886	0.00214876	0.0463817	PI4K2B
ENSG00000164338	1175.35	-0.906576	0.295454	-3.06841	0.00215198	0.0464232	UTP15
ENSG00000040608	587.107	-1.27266	0.414792	-3.06819	0.0021536	0.0464301	RTN4R
ENSG00000103154	19.3571	2.29758	0.749211	3.06666	0.00216462	0.0465735	NECAB2
ENSG00000131848	312.452	1.08459	0.353673	3.06665	0.00216474	0.0465735	ZSCAN5A
ENSG00000127311	690.681	1.66343	0.542426	3.06665	0.00216474	0.0465735	HELB
ENSG00000144815	1412.84	1.11971	0.365139	3.06655	0.00216548	0.0465735	NXPE3
ENSG00000197903	1063.15	1.25235	0.408415	3.06636	0.00216684	0.0465747	H2BC12
ENSG00000142208	4104.95	-1.06632	0.34778	-3.06607	0.00216893	0.0465914	AKT1
ENSG00000249459	227.074	1.06595	0.347727	3.06547	0.00217325	0.0466561	ZNF286B
ENSG00000156042	514.231	1.70949	0.557709	3.06521	0.0021752	0.0466699	CFAP70
ENSG00000137801	1884.16	1.03394	0.337417	3.06429	0.00218188	0.0467851	THBS1
ENSG00000220563	21.0316	2.63263	0.859252	3.06387	0.00218495	0.0467967	PKMP3
ENSG00000205085	34.2813	2.27512	0.742567	3.06386	0.00218504	0.0467967	FAM71F2
ENSG00000181085	529.287	-1.62019	0.528934	-3.06312	0.00219045	0.0468843	MAPK15
ENSG00000160801	14.0163	-3.28455	1.07241	-3.06277	0.00219301	0.0469109	PTH1R
ENSG00000239305	940.703	0.983511	0.321199	3.062	0.00219864	0.0470032	RNF103
ENSG00000271605	25.648	1.84917	0.604073	3.06117	0.00220472	0.0470786	MILR1
ENSG00000114450	25.0914	2.30545	0.75313	3.06116	0.00220481	0.0470786	GNB4
ENSG00000115274	600.59	1.17199	0.382891	3.06089	0.00220683	0.047084	INO80B
ENSG00000126602	2997.11	-1.63843	0.535299	-3.06077	0.0022077	0.047084	TRAP1
ENSG00000165626	1358.01	1.07608	0.351621	3.06033	0.00221093	0.0471246	BEND7
ENSG00000230585	13.2138	3.31304	1.08265	3.06011	0.00221255	0.047131	NA
ENSG00000138942	1556.79	1.05103	0.343503	3.05975	0.0022152	0.0471592	RNF185
ENSG00000107021	1039.79	1.11654	0.364962	3.05934	0.00221825	0.0471962	TBC1D13
ENSG00000137869	63.4404	1.75694	0.574359	3.05896	0.00222103	0.0472271	CYP19A1
ENSG00000240057	9.97342	3.63882	1.18975	3.05846	0.00222474	0.0472583	LOC107986114
ENSG00000248734	9.99235	3.62498	1.18528	3.05833	0.00222573	0.0472583	NA
ENSG00000268573	134.845	1.55263	0.50769	3.05823	0.00222648	0.0472583	NA
ENSG00000261015	390.524	1.88148	0.61535	3.05758	0.00223133	0.0473331	NA
ENSG00000198720	674.088	-1.40648	0.460031	-3.05737	0.00223292	0.0473387	ANKRD13B
ENSG00000150768	3363.91	-0.814008	0.266308	-3.05664	0.00223834	0.0474133	DLAT
ENSG00000175065	9.16187	3.48903	1.1415	3.05652	0.00223919	0.0474133	DSG4
ENSG00000112159	4110.65	-1.05147	0.344032	-3.0563	0.00224083	0.0474133	MDN1
ENSG00000166747	10176.8	1.34143	0.438928	3.05616	0.00224193	0.0474133	AP1G1
ENSG00000046651	1139.85	0.939554	0.307445	3.056	0.00224308	0.0474133	OFD1
ENSG00000130560	1756.92	-1.13984	0.373019	-3.0557	0.00224535	0.047433	UBAC1
ENSG00000196503	12.4466	3.4365	1.1249	3.05493	0.00225115	0.0475057	ARL9
ENSG00000100344	220.671	-1.19177	0.390118	-3.05489	0.00225146	0.0475057	PNPLA3
ENSG00000185340	1386.58	-1.04851	0.34325	-3.05465	0.00225324	0.0475152	GAS2L1
ENSG00000232630	87.3706	2.06758	0.676931	3.05434	0.00225558	0.0475365	NA
ENSG00000232520	5.34756	5.88868	1.92843	3.05361	0.00226108	0.0476243	GCSIR
ENSG00000089916	5808.8	0.989236	0.324047	3.05275	0.00226753	0.0477319	GPATCH2L
ENSG00000083093	465.913	-1.2822	0.420075	-3.05231	0.0022709	0.0477746	PALB2
ENSG00000138363	3237.04	-1.26777	0.415431	-3.05171	0.00227543	0.0478417	ATIC
ENSG00000138678	3383.1	1.24311	0.407499	3.05059	0.00228391	0.0479917	GPAT3
ENSG00000004487	7229.83	-0.891655	0.292345	-3.05001	0.00228837	0.048057	KDM1A
ENSG00000164062	4888.68	-1.55234	0.509038	-3.04954	0.00229189	0.0481001	APEH
ENSG00000104419	22295	1.1382	0.373256	3.04938	0.00229312	0.0481001	NDRG1
ENSG00000272630	75.7642	2.36201	0.77477	3.04866	0.00229863	0.0481689	NA
ENSG00000172660	8598.16	-0.840451	0.275684	-3.0486	0.0022991	0.0481689	NA
ENSG00000039523	1500.65	-0.890458	0.292147	-3.04798	0.00230383	0.0482397	RIPOR1
ENSG00000149499	2139.5	-1.14073	0.37429	-3.04771	0.00230592	0.0482552	EML3
ENSG00000170364	220.088	-1.08333	0.355622	-3.0463	0.00231677	0.0484539	SETMAR
ENSG00000197858	1944.21	-0.926023	0.304023	-3.0459	0.00231987	0.0484901	GPAA1
ENSG00000120616	1108.04	1.20686	0.396379	3.0447	0.00232912	0.0485946	EPC1
ENSG00000174669	1001.06	-1.7751	0.583017	-3.04469	0.00232923	0.0485946	SLC29A2
ENSG00000182685	130.21	-1.20435	0.39558	-3.04451	0.00233056	0.0485946	BRICD5
ENSG00000104518	1755.24	-1.53668	0.504739	-3.0445	0.00233071	0.0485946	GSDMD
ENSG00000256269	1329.45	-1.04293	0.342578	-3.04437	0.00233168	0.0485946	HMBS
ENSG00000099284	1252.98	-1.08454	0.356289	-3.04399	0.00233466	0.0486282	MACROH2A2
ENSG00000261884	42.1432	-1.79555	0.589954	-3.04355	0.00233806	0.0486708	NA
ENSG00000259442	37.9795	1.945	0.639155	3.04309	0.00234166	0.0487172	NA
ENSG00000014138	659.271	-1.64759	0.541485	-3.04273	0.00234446	0.0487469	POLA2
ENSG00000214814	22.9701	2.13841	0.702881	3.04235	0.00234738	0.0487792	FER1L6
ENSG00000176928	58.4187	3.15318	1.03649	3.04217	0.00234878	0.0487799	GCNT4
ENSG00000163113	2888.26	1.23775	0.406931	3.04168	0.00235264	0.0488316	NA
ENSG00000109971	220527	2.07676	0.683211	3.0397	0.00236811	0.0491242	HSPA8
ENSG00000038219	3485.28	1.17852	0.38776	3.03931	0.00237124	0.0491604	BOD1L1
ENSG00000132382	2586.25	-1.57134	0.517047	-3.03906	0.00237321	0.0491674	MYBBP1A
ENSG00000267404	8.27122	3.97427	1.30779	3.03891	0.00237433	0.0491674	NA
ENSG00000108061	2985.54	0.85665	0.281952	3.03828	0.00237929	0.0492415	SHOC2
ENSG00000095319	5282.84	-0.957191	0.31514	-3.03736	0.00238664	0.0493495	NUP188
ENSG00000101639	1475.75	-1.06355	0.350167	-3.03728	0.00238727	0.0493495	CEP192
ENSG00000188215	1905.31	1.25149	0.412096	3.03689	0.0023903	0.049358	DCUN1D3
ENSG00000119844	2839.15	0.829013	0.272982	3.03687	0.00239046	0.049358	AFTPH
ENSG00000197037	963.547	1.22194	0.402423	3.03647	0.00239366	0.0493915	ZSCAN25
ENSG00000100304	3369.51	-1.60974	0.530163	-3.03632	0.00239485	0.0493915	TTLL12
ENSG00000126231	55.6056	1.56295	0.514826	3.03588	0.00239837	0.0494279	PROZ
ENSG00000164556	15.5523	3.03258	0.998957	3.03575	0.00239939	0.0494279	FAM183BP
ENSG00000002746	775.319	1.52463	0.50227	3.03549	0.00240149	0.0494427	HECW1
ENSG00000268166	18.0163	2.25626	0.7435	3.03464	0.00240821	0.0495386	NA
ENSG00000144597	3427.32	1.27987	0.421765	3.03455	0.00240893	0.0495386	EAF1
ENSG00000174442	1333.01	-1.24405	0.410015	-3.03415	0.00241216	0.0495766	ZWILCH
ENSG00000106305	523.987	-1.34301	0.442739	-3.03341	0.00241809	0.0496698	AIMP2
ENSG00000240207	30.9266	1.98392	0.654307	3.03209	0.00242869	0.0498372	NA
ENSG00000105677	1974.35	-1.11593	0.368046	-3.03203	0.00242915	0.0498372	TMEM147
ENSG00000058799	1179.33	1.15532	0.381058	3.03187	0.00243044	0.0498372	YIPF1
ENSG00000179388	410.654	1.45087	0.478583	3.0316	0.00243262	0.0498534	EGR3
ENSG00000218896	7.27915	-4.52463	1.49283	-3.03091	0.00243821	0.0498916	TUBB8P2
ENSG00000158480	912.569	1.35403	0.446765	3.03075	0.00243947	0.0498916	SPATA2
ENSG00000118655	635.434	-1.07911	0.356061	-3.03068	0.00244	0.0498916	DCLRE1B
ENSG00000188487	18.2068	2.19874	0.725526	3.03055	0.00244111	0.0498916	INSC
ENSG00000162595	83.9119	1.35426	0.446875	3.0305	0.00244148	0.0498916	DIRAS3
ENSG00000188996	13.4611	3.36781	1.1114	3.03024	0.00244356	0.0499055	HUS1B
ENSG00000174485	1233.38	1.03481	0.341565	3.02962	0.0024486	0.0499797	DENND4A
ENSG00000112078	3537.78	0.936019	0.30904	3.0288	0.00245531	0.050041	KCTD20
ENSG00000115998	614.201	1.15063	0.379903	3.02875	0.00245571	0.050041	C2orf42
ENSG00000262251	92.3638	1.80567	0.596181	3.02873	0.00245581	0.050041	NA
ENSG00000269979	93.9297	-1.34231	0.443268	-3.02821	0.00246011	0.0500999	NA
ENSG00000116584	4312.99	0.938235	0.309862	3.02791	0.00246251	0.0501203	ARHGEF2
ENSG00000073578	4300.81	-0.952881	0.31472	-3.02771	0.00246411	0.0501242	SDHA
ENSG00000116299	135.423	1.86165	0.61516	3.02629	0.00247575	0.0503324	ELAPOR1
ENSG00000141150	14.344	3.9407	1.30237	3.02578	0.00247992	0.0503683	NA
ENSG00000198855	399.052	0.941674	0.311238	3.02557	0.00248162	0.0503683	FICD
ENSG00000235513	25.7723	2.46406	0.814417	3.02556	0.00248176	0.0503683	NA
ENSG00000214026	1022.3	-0.95343	0.31521	-3.02475	0.0024884	0.0504743	MRPL23
ENSG00000259630	17.1632	2.82418	0.934061	3.02355	0.00249827	0.0506352	NA
ENSG00000115241	6167.67	-0.890079	0.294392	-3.02344	0.00249917	0.0506352	PPM1G
ENSG00000108384	1295.83	-1.09811	0.36324	-3.02311	0.00250192	0.0506622	RAD51C
ENSG00000270109	11.3785	-2.76239	0.914068	-3.02208	0.00251042	0.0508054	NA
ENSG00000263002	153.061	1.53389	0.507634	3.02164	0.00251409	0.0508507	ZNF234
ENSG00000135519	1193.03	-1.89746	0.6281	-3.02096	0.00251973	0.050936	KCNH3
ENSG00000096060	2546.03	-1.04398	0.345664	-3.02021	0.00252604	0.0510345	FKBP5
ENSG00000197766	760.769	-1.78507	0.591128	-3.01976	0.00252972	0.05108	CFD
ENSG00000243601	7.87342	4.67525	1.54924	3.01778	0.00254636	0.0513869	RPL12P24
ENSG00000006062	1168.59	1.19892	0.397391	3.01697	0.00255316	0.0514794	MAP3K14
ENSG00000130402	17789.1	-0.936101	0.310287	-3.01689	0.00255383	0.0514794	ACTN4
ENSG00000117139	3349.47	1.49358	0.495109	3.01667	0.00255569	0.0514846	KDM5B
ENSG00000035687	1672.19	-1.02414	0.339518	-3.01645	0.00255757	0.0514846	ADSS2
ENSG00000125630	2294.51	-1.29656	0.429846	-3.01635	0.00255842	0.0514846	POLR1B
ENSG00000086065	4650.88	1.19571	0.396564	3.01517	0.00256833	0.0516548	CHMP5
ENSG00000167515	1344.52	-0.93335	0.30962	-3.0145	0.00257403	0.0517404	TRAPPC2L
ENSG00000263648	4.25216	5.56314	1.84612	3.01342	0.00258323	0.0518864	NA
ENSG00000197256	1620.35	-1.69007	0.560869	-3.0133	0.00258421	0.0518864	KANK2
ENSG00000157870	792.376	-1.72572	0.572744	-3.01308	0.00258612	0.0518956	PRXL2B
ENSG00000139292	15.7821	3.93779	1.30702	3.0128	0.00258852	0.0519051	LGR5
ENSG00000004866	747.251	1.34738	0.447237	3.01268	0.0025895	0.0519051	ST7
ENSG00000139597	93.303	2.5894	0.859779	3.0117	0.00259792	0.0520445	N4BP2L1
ENSG00000231738	20.2478	2.59744	0.862531	3.01142	0.00260031	0.0520632	TSPAN19
ENSG00000228679	7.35939	4.47692	1.48679	3.01114	0.00260271	0.0520821	NA
ENSG00000163874	711.684	1.20905	0.401573	3.01077	0.00260585	0.0521153	ZC3H12A
ENSG00000204256	19392.7	1.23465	0.410102	3.0106	0.0026073	0.0521153	BRD2
ENSG00000145777	56.5133	2.11918	0.703992	3.01024	0.00261043	0.0521486	TSLP
ENSG00000112787	3343.75	-1.07111	0.355867	-3.00986	0.00261372	0.052185	FBRSL1
ENSG00000011478	492.444	-1.13068	0.375697	-3.00956	0.00261629	0.0522072	QPCTL
ENSG00000169118	2335.16	0.975308	0.324202	3.00833	0.00262685	0.0523887	CSNK1G1
ENSG00000165752	571.048	-1.33589	0.444144	-3.00778	0.00263166	0.0524553	STK32C
ENSG00000210082	342587	0.936336	0.311336	3.00747	0.00263429	0.0524782	NA
ENSG00000112406	1677.18	0.893589	0.29722	3.00649	0.00264286	0.0526195	HECA
ENSG00000197324	5485.7	0.911214	0.3031	3.00631	0.00264435	0.05262	LRP10
ENSG00000178971	1638.84	-0.911408	0.303213	-3.00583	0.00264858	0.0526747	CTC1
ENSG00000243696	23.9323	-1.94611	0.647505	-3.00555	0.00265105	0.0526944	NA
ENSG00000100075	3232.99	-1.09565	0.364748	-3.00385	0.00266583	0.0529586	SLC25A1
ENSG00000173137	414.173	-1.46247	0.487018	-3.00291	0.00267409	0.0530932	ADCK5
ENSG00000143013	1686.15	1.10641	0.368478	3.00265	0.00267642	0.0531099	LMO4
ENSG00000161395	198.785	-1.11675	0.371949	-3.00243	0.00267836	0.0531188	PGAP3
ENSG00000138031	1214.23	-1.33209	0.443747	-3.00191	0.00268294	0.0531801	ADCY3
ENSG00000099821	3639.1	-1.02213	0.340591	-3.00106	0.00269042	0.0532988	POLRMT
ENSG00000260942	152.141	1.42408	0.474553	3.00088	0.00269204	0.0533012	CAPN10-DT
ENSG00000236165	7.73232	5.4278	1.80892	3.00057	0.00269477	0.0533257	NA
ENSG00000130487	17.0008	3.31385	1.1045	3.00033	0.00269687	0.0533376	KLHDC7B
ENSG00000117152	50.577	2.32151	0.774157	2.99876	0.00271085	0.0535843	RGS4
ENSG00000071243	675.875	0.894739	0.298417	2.99829	0.00271501	0.0536345	ING3
ENSG00000043355	995.213	-1.14129	0.380667	-2.99813	0.0027164	0.0536345	ZIC2
ENSG00000169738	2789.39	-0.987359	0.329352	-2.99788	0.00271865	0.0536493	DCXR
ENSG00000160712	1318.93	1.75222	0.584523	2.99769	0.00272035	0.0536531	IL6R
ENSG00000147050	1928.08	1.14665	0.382545	2.99742	0.00272278	0.0536626	KDM6A
ENSG00000100324	911.67	-0.95322	0.318026	-2.9973	0.00272384	0.0536626	TAB1
ENSG00000183778	389.5	1.12224	0.374525	2.99645	0.00273144	0.0537538	B3GALT5
ENSG00000171617	1946.35	-1.58404	0.528641	-2.99644	0.00273148	0.0537538	ENC1
ENSG00000147255	156.803	1.42885	0.477	2.99549	0.00274006	0.0538882	IGSF1
ENSG00000152223	2032.63	1.37019	0.457459	2.99523	0.0027424	0.0538882	EPG5
ENSG00000106991	59.4691	-1.40311	0.468455	-2.99518	0.00274284	0.0538882	ENG
ENSG00000110619	6154.67	0.976965	0.326239	2.99463	0.00274775	0.0539549	CARS1
ENSG00000235559	10.4127	-3.15782	1.05464	-2.99423	0.00275143	0.0539973	NA
ENSG00000110422	3442.19	1.07125	0.357815	2.99386	0.00275472	0.0540321	HIPK3
ENSG00000131375	1864.69	0.839357	0.280437	2.99304	0.00276218	0.0541487	CAPN7
ENSG00000140854	1038.87	-0.800559	0.267507	-2.99267	0.0027655	0.0541841	KATNB1
ENSG00000154781	1055.6	0.987472	0.330005	2.99229	0.0027689	0.054221	CCDC174
ENSG00000085433	1369.87	1.25553	0.419736	2.99123	0.00277855	0.05438	WDR47
ENSG00000126457	7522.12	-1.18948	0.397746	-2.99055	0.00278478	0.0544721	PRMT1
ENSG00000214063	702.357	-1.1308	0.378194	-2.99001	0.0027897	0.0545384	TSPAN4
ENSG00000101294	6157.55	0.894627	0.299355	2.98851	0.00280338	0.0547758	HM13
ENSG00000253251	126.791	1.34565	0.45033	2.98813	0.0028069	0.0548144	SHLD3
ENSG00000269947	32.9546	-2.26659	0.758578	-2.98795	0.00280858	0.0548173	NA
ENSG00000224080	42.5636	2.5228	0.8444	2.98769	0.00281095	0.0548334	NA
ENSG00000232611	60.1985	-1.89602	0.634893	-2.98635	0.00282327	0.055005	NA
ENSG00000164402	2041.04	-1.0851	0.363364	-2.98626	0.00282411	0.055005	SEPTIN8
ENSG00000188677	655.109	-1.51151	0.50616	-2.98623	0.00282437	0.055005	PARVB
ENSG00000128626	1420.41	-0.939676	0.314774	-2.98523	0.00283361	0.0551548	MRPS12
ENSG00000263006	42.6838	2.23481	0.748783	2.98459	0.00283962	0.0552164	ROCK1P1
ENSG00000105085	623.08	1.25839	0.421635	2.98456	0.00283987	0.0552164	MED26
ENSG00000260792	15.2592	2.67398	0.896123	2.98394	0.00284561	0.0552676	LINC02280
ENSG00000091010	13.92	3.29595	1.10458	2.9839	0.00284601	0.0552676	POU4F3
ENSG00000206549	6.4998	4.27092	1.43138	2.98378	0.00284715	0.0552676	NA
ENSG00000136261	2539.78	-1.14098	0.382557	-2.98251	0.00285894	0.0554662	BZW2
ENSG00000040275	1048.45	-1.34539	0.451183	-2.98192	0.00286442	0.0555226	SPDL1
ENSG00000127585	1507.89	-1.22145	0.409625	-2.98187	0.00286496	0.0555226	FBXL16
ENSG00000197181	52.7559	1.94431	0.65217	2.9813	0.00287027	0.0555737	PIWIL2
ENSG00000108798	8.21316	3.59783	1.20682	2.98125	0.00287071	0.0555737	ABI3
ENSG00000185813	1398.89	-1.43293	0.480702	-2.98091	0.00287392	0.0556057	PCYT2
ENSG00000115875	4825.14	-0.815779	0.273701	-2.98054	0.00287738	0.0556423	SRSF7
ENSG00000175137	3352.61	1.39294	0.46739	2.98025	0.00288012	0.0556651	SH3BP5L
ENSG00000179431	362.877	-2.03908	0.684406	-2.97934	0.00288871	0.055801	FJX1
ENSG00000263293	14.3731	2.86791	0.962805	2.9787	0.00289476	0.0558801	THCAT158
ENSG00000272462	65.1364	1.35026	0.453325	2.97857	0.00289594	0.0558801	NA
ENSG00000005206	1367.91	-1.2201	0.410034	-2.9756	0.00292417	0.0563891	SPPL2B
ENSG00000068878	8831.69	1.27631	0.428955	2.9754	0.0029261	0.0563891	PSME4
ENSG00000162819	2755.9	0.897289	0.30158	2.9753	0.00292707	0.0563891	BROX
ENSG00000234684	341.685	1.22369	0.411339	2.9749	0.00293086	0.0564317	SDCBP2-AS1
ENSG00000172738	37.7791	1.83734	0.617667	2.97465	0.00293323	0.0564469	TMEM217
ENSG00000137364	2017.91	0.877847	0.295156	2.97418	0.00293776	0.0565036	TPMT
ENSG00000186814	1216.06	1.00404	0.337662	2.97349	0.00294434	0.0565897	ZSCAN30
ENSG00000183260	129.359	2.26403	0.761433	2.97338	0.00294541	0.0565897	ABHD16B
ENSG00000251059	6.57066	4.30629	1.44851	2.9729	0.00294999	0.0566283	PRKG2-AS1
ENSG00000103319	1545.47	-1.37258	0.461708	-2.97284	0.0029506	0.0566283	EEF2K
ENSG00000133112	59956.8	1.01895	0.342793	2.97248	0.00295401	0.0566634	TPT1
ENSG00000108590	473.455	1.53999	0.518141	2.97215	0.00295725	0.0566764	MED31
ENSG00000255103	559.706	-1.5904	0.535112	-2.97208	0.00295787	0.0566764	NA
ENSG00000188295	486.839	1.41021	0.474557	2.97163	0.00296224	0.0567077	ZNF669
ENSG00000075303	912.638	-1.21658	0.409404	-2.97158	0.00296269	0.0567077	SLC25A40
ENSG00000143384	16164.9	1.13583	0.38237	2.9705	0.00297312	0.0568502	MCL1
ENSG00000260276	52.459	1.34947	0.454293	2.97048	0.00297332	0.0568502	NA
ENSG00000171282	1763.68	-1.38524	0.466616	-2.9687	0.00299066	0.0571113	NA
ENSG00000123213	2855.01	-1.09408	0.368546	-2.96863	0.00299127	0.0571113	NLN
ENSG00000142207	2421.67	-1.27622	0.429909	-2.96858	0.00299178	0.0571113	URB1
ENSG00000100314	40.4641	1.83682	0.618809	2.96832	0.00299431	0.057129	CABP7
ENSG00000167380	798.77	1.20296	0.405362	2.96763	0.00300109	0.0571918	ZNF226
ENSG00000154309	653.851	1.31251	0.442286	2.96757	0.00300167	0.0571918	DISP1
ENSG00000166478	1632.11	0.991836	0.334234	2.96749	0.00300241	0.0571918	ZNF143
ENSG00000123600	1009.81	-1.35358	0.456161	-2.96732	0.0030041	0.0571933	METTL8
ENSG00000125945	1110.5	1.09763	0.370049	2.96618	0.00301523	0.0573746	ZNF436
ENSG00000115194	838.173	-0.895248	0.301916	-2.96522	0.00302466	0.0575234	SLC30A3
ENSG00000139618	640.097	-1.09376	0.368893	-2.96496	0.00302718	0.0575406	BRCA2
ENSG00000188938	1335.46	0.841425	0.283861	2.96422	0.00303455	0.0576501	FAM120AOS
ENSG00000260190	27.673	2.53933	0.85679	2.96376	0.00303901	0.0576851	NA
ENSG00000102001	8.18898	3.89938	1.31571	2.9637	0.00303965	0.0576851	CACNA1F
ENSG00000116752	2938.5	1.38255	0.466521	2.96354	0.00304125	0.0576851	BCAS2
ENSG00000267350	749.685	1.35512	0.457359	2.96291	0.00304741	0.0577712	NA
ENSG00000166579	2983.03	1.20376	0.406337	2.96247	0.00305182	0.0578039	NDEL1
ENSG00000127084	142.216	-1.66741	0.562856	-2.96241	0.00305238	0.0578039	FGD3
ENSG00000099889	1230.58	-1.00842	0.340601	-2.96071	0.00306932	0.0580684	ARVCF
ENSG00000175518	15.2885	2.33302	0.788002	2.96068	0.0030696	0.0580684	UBQLNL
ENSG00000138032	2635.21	1.1799	0.398552	2.96047	0.0030717	0.0580774	PPM1B
ENSG00000125812	1426.05	0.762054	0.257455	2.95994	0.00307694	0.0581456	GZF1
ENSG00000149257	5312.11	1.55733	0.526181	2.95969	0.0030795	0.0581631	SERPINH1
ENSG00000262202	27.6105	2.00135	0.676398	2.95884	0.00308799	0.0582925	NA
ENSG00000228519	32.8523	-2.76879	0.935899	-2.95843	0.00309212	0.0583362	NA
ENSG00000105552	1337.48	-1.12902	0.381647	-2.95827	0.00309366	0.0583362	BCAT2
ENSG00000165689	2339.2	-1.61635	0.546413	-2.95812	0.00309521	0.0583362	ENTR1
ENSG00000055609	4452.59	1.10359	0.373174	2.9573	0.00310342	0.05846	KMT2C
ENSG00000187713	903.905	-1.09877	0.371686	-2.95617	0.00311481	0.0586364	TMEM203
ENSG00000156886	34.6305	2.13637	0.722712	2.95605	0.00311607	0.0586364	ITGAD
ENSG00000184811	4.08944	5.50217	1.862	2.95497	0.00312696	0.0588103	TRARG1
ENSG00000125450	2871.11	-1.11308	0.376885	-2.95336	0.00314333	0.0590585	NUP85
ENSG00000129518	1360.75	0.95608	0.323728	2.95335	0.00314347	0.0590585	EAPP
ENSG00000183598	11.6945	3.93059	1.33107	2.95295	0.0031475	0.059103	H3C13
ENSG00000148840	4543.62	-0.946324	0.320533	-2.95235	0.00315367	0.0591878	PPRC1
ENSG00000131023	2620.82	1.09733	0.371822	2.95123	0.00316507	0.059334	LATS1
ENSG00000059122	3855.71	1.05347	0.356965	2.95119	0.00316555	0.059334	FLYWCH1
ENSG00000100554	2384.72	1.19914	0.406338	2.9511	0.00316645	0.059334	ATP6V1D
ENSG00000068308	3070.76	1.04004	0.35251	2.95037	0.00317389	0.0594186	OTUD5
ENSG00000141298	2307.42	1.21541	0.411957	2.95033	0.0031743	0.0594186	SSH2
ENSG00000189045	77.2525	1.67242	0.566958	2.94981	0.00317973	0.0594889	ANKDD1B
ENSG00000158406	22.9006	2.62012	0.888315	2.94954	0.00318248	0.0595092	H4C8
ENSG00000128607	3269.97	0.962075	0.326197	2.94937	0.00318422	0.0595105	KLHDC10
ENSG00000130513	16706.9	2.01816	0.684338	2.94907	0.0031873	0.0595369	GDF15
ENSG00000138835	2239.26	1.20453	0.4085	2.94866	0.00319152	0.0595844	RGS3
ENSG00000131584	1181.37	-1.40879	0.477922	-2.94775	0.00320095	0.0597293	ACAP3
ENSG00000037749	2387.42	1.1	0.373219	2.94733	0.00320531	0.0597793	MFAP3
ENSG00000031691	401.854	-1.27014	0.430988	-2.94705	0.0032082	0.0597915	CENPQ
ENSG00000175155	792.792	1.27784	0.433614	2.94694	0.00320931	0.0597915	YPEL2
ENSG00000166938	1081.09	-1.01189	0.343403	-2.94667	0.00321221	0.0597961	DIS3L
ENSG00000109756	3160.14	1.13277	0.384433	2.9466	0.00321292	0.0597961	RAPGEF2
ENSG00000263624	20.5008	2.5774	0.874822	2.9462	0.00321701	0.0598411	NA
ENSG00000214694	11.8711	2.73745	0.929263	2.94583	0.00322086	0.0598814	ARHGEF33
ENSG00000083828	224.422	1.37041	0.465469	2.94414	0.00323857	0.0601793	ZNF586
ENSG00000251615	122.24	1.41255	0.479879	2.94356	0.00324465	0.0602609	NA
ENSG00000165661	2688.67	-0.987146	0.335409	-2.94311	0.0032493	0.0603158	QSOX2
ENSG00000105968	4536.41	-0.79055	0.268648	-2.9427	0.00325361	0.0603523	H2AZ2
ENSG00000181585	61.3893	1.74167	0.591881	2.9426	0.00325465	0.0603523	TMIE
ENSG00000268205	1508.67	0.925462	0.314539	2.94228	0.00325806	0.0603638	NA
ENSG00000166847	3606.46	1.29558	0.440339	2.94222	0.00325865	0.0603638	DCTN5
ENSG00000251442	13.2245	3.17378	1.07879	2.94198	0.00326124	0.0603804	NA
ENSG00000137288	706.536	-1.25537	0.426807	-2.94131	0.00326828	0.0604793	UQCC2
ENSG00000137393	198.46	1.24771	0.424295	2.94067	0.00327499	0.060572	RNF144B
ENSG00000237437	67.6605	1.78065	0.605709	2.93978	0.00328447	0.0606919	ASS1P12
ENSG00000163374	2009.75	1.12631	0.383133	2.93974	0.00328487	0.0606919	YY1AP1
ENSG00000171552	8092.79	-1.17036	0.398206	-2.93907	0.003292	0.0607679	BCL2L1
ENSG00000232712	32.088	1.72772	0.587853	2.93903	0.0032924	0.0607679	KIZ-AS1
ENSG00000267510	45.3242	1.50832	0.513309	2.93842	0.00329894	0.0608325	NA
ENSG00000171388	21.7064	-2.78655	0.948329	-2.93838	0.00329931	0.0608325	APLN
ENSG00000116761	783.204	0.924451	0.314708	2.93748	0.00330887	0.0609772	CTH
ENSG00000168256	1839.96	0.902194	0.307178	2.93704	0.00331361	0.0610042	NKIRAS2
ENSG00000110324	189.321	1.21657	0.414217	2.93703	0.00331375	0.0610042	IL10RA
ENSG00000166592	252.571	1.32695	0.45186	2.93664	0.0033179	0.0610491	RRAD
ENSG00000141858	1764.7	-1.61448	0.550009	-2.93537	0.00333151	0.0612678	SAMD1
ENSG00000136603	1959.24	1.10655	0.377021	2.93497	0.00333579	0.0612888	SKIL
ENSG00000179115	3261.91	-0.89675	0.305557	-2.9348	0.00333762	0.0612888	FARSA
ENSG00000143393	3612.06	1.2267	0.417985	2.93478	0.00333781	0.0612888	PI4KB
ENSG00000146909	2052.44	-0.893408	0.304449	-2.93451	0.00334072	0.0613107	NOM1
ENSG00000258472	184.934	-1.28605	0.438493	-2.93288	0.00335838	0.0615851	NA
ENSG00000176076	31.4078	2.41055	0.821924	2.93281	0.00335912	0.0615851	KCNE5
ENSG00000264083	13.0804	4.0609	1.38536	2.9313	0.00337552	0.061843	NA
ENSG00000089220	6878.68	-1.11807	0.38144	-2.93119	0.00337666	0.061843	PEBP1
ENSG00000188958	20.4636	2.35727	0.804386	2.93052	0.00338398	0.0619453	UTS2B
ENSG00000168010	412.13	-1.92385	0.657006	-2.92821	0.00340919	0.0623656	ATG16L2
ENSG00000188976	7557.02	-0.869347	0.296898	-2.9281	0.00341044	0.0623656	NOC2L
ENSG00000011105	2015.6	1.29657	0.443033	2.92657	0.00342725	0.062628	TSPAN9
ENSG00000164125	42.0507	-2.20745	0.754304	-2.92647	0.00342831	0.062628	GASK1B
ENSG00000184551	65.5345	1.19915	0.409782	2.92631	0.00343006	0.062628	NA
ENSG00000256683	126.348	1.50514	0.514485	2.92553	0.00343868	0.0627148	ZNF350
ENSG00000050438	94.4352	-1.52875	0.522566	-2.92546	0.00343945	0.0627148	SLC4A8
ENSG00000166398	2086.9	0.914471	0.312602	2.92535	0.00344066	0.0627148	GARRE1
ENSG00000095574	1813.64	1.03163	0.352666	2.92525	0.00344185	0.0627148	IKZF5
ENSG00000099904	1633.99	-1.55829	0.532771	-2.92487	0.00344596	0.0627577	ZDHHC8
ENSG00000147421	1004.51	0.882647	0.301796	2.92464	0.00344851	0.0627721	HMBOX1
ENSG00000165006	3141.44	0.968415	0.331157	2.92434	0.00345186	0.062801	UBAP1
ENSG00000065183	3721.35	-1.16347	0.398009	-2.92324	0.00346415	0.0629923	WDR3
ENSG00000147804	894.317	-1.40791	0.481691	-2.92285	0.00346845	0.0630333	SLC39A4
ENSG00000124795	4152.01	-0.982609	0.336209	-2.92262	0.00347103	0.0630333	DEK
ENSG00000099985	11.2312	4.25243	1.45504	2.92256	0.0034717	0.0630333	OSM
ENSG00000173402	6291.54	-1.09865	0.375997	-2.92196	0.00347836	0.063122	DAG1
ENSG00000068078	1439.61	-1.08447	0.371172	-2.92175	0.0034807	0.0631323	FGFR3
ENSG00000180747	205.331	1.20034	0.410895	2.92129	0.00348581	0.0631832	SMG1P3
ENSG00000183655	572.304	1.25724	0.43039	2.92116	0.00348733	0.0631832	KLHL25
ENSG00000177192	1360.93	-1.12329	0.384552	-2.92103	0.00348882	0.0631832	PUS1
ENSG00000144283	2901.41	-1.16542	0.399117	-2.92	0.00350034	0.0633598	PKP4
ENSG00000155846	965.772	-1.91814	0.656951	-2.91976	0.00350298	0.0633754	PPARGC1B
ENSG00000169174	1653.78	-2.13396	0.731018	-2.91917	0.00350966	0.0634462	PCSK9
ENSG00000186638	295.245	-1.28459	0.440087	-2.91895	0.00351217	0.0634462	KIF24
ENSG00000164675	47.4197	1.94919	0.667774	2.91894	0.00351223	0.0634462	IQUB
ENSG00000108604	6374.11	-1.00515	0.344379	-2.91873	0.00351461	0.0634569	SMARCD2
ENSG00000272709	4.31248	5.59884	1.91838	2.91853	0.00351685	0.0634653	NA
ENSG00000196417	650.221	1.39437	0.477917	2.9176	0.00352734	0.0635882	ZNF765
ENSG00000131899	2022.84	-1.39379	0.477737	-2.91749	0.00352864	0.0635882	LLGL1
ENSG00000261597	171.168	1.70008	0.582728	2.91745	0.00352901	0.0635882	NA
ENSG00000156273	2333.88	1.01338	0.347411	2.91695	0.00353472	0.0636589	BACH1
ENSG00000246334	54.4552	-1.36661	0.468591	-2.91643	0.00354063	0.0637331	NA
ENSG00000224470	3325.15	0.994046	0.34097	2.91535	0.00355293	0.0638881	ATXN1L
ENSG00000113924	50.1599	2.30123	0.789379	2.91525	0.00355407	0.0638881	HGD
ENSG00000177628	1348.08	1.56664	0.537434	2.91505	0.00355635	0.0638881	GBA
ENSG00000135521	1660.31	-0.971806	0.333376	-2.91504	0.0035564	0.0638881	LTV1
ENSG00000103254	455.591	-1.62587	0.557799	-2.91481	0.0035591	0.0639043	ANTKMT
ENSG00000147174	82.8513	1.7197	0.590058	2.91445	0.00356314	0.0639446	GCNA
ENSG00000266278	47.6298	-1.77561	0.609373	-2.91383	0.00357026	0.0640064	LINC01910
ENSG00000105472	117.03	-1.43477	0.492401	-2.91382	0.00357034	0.0640064	CLEC11A
ENSG00000265242	133.039	-1.08007	0.370688	-2.91368	0.00357196	0.0640064	NA
ENSG00000127423	403.153	-1.12104	0.384988	-2.91187	0.00359273	0.0643461	AUNIP
ENSG00000130948	37.2264	1.91126	0.656444	2.91153	0.00359664	0.0643839	HSD17B3
ENSG00000063587	1794.56	1.05951	0.363984	2.91088	0.00360411	0.0644853	ZNF275
ENSG00000160932	3831.58	-1.23711	0.425043	-2.91055	0.00360788	0.0645202	LY6E
ENSG00000106348	2473.06	-1.02941	0.353792	-2.90964	0.00361845	0.0646768	IMPDH1
ENSG00000145833	5960.3	-0.993592	0.341535	-2.9092	0.00362359	0.0647362	DDX46
ENSG00000138593	3121.62	0.988017	0.339693	2.90856	0.00363098	0.0648359	SECISBP2L
ENSG00000228028	14.5951	3.13404	1.07775	2.90796	0.00363797	0.0649281	NA
ENSG00000163481	1302.2	1.35459	0.465864	2.9077	0.00364093	0.0649485	RNF25
[truncated: 1,892 more rows]
